# Supplementary material for: Transcriptomics and Plant Hormone Analysis Reveal the Mechanism of Branching Angle Formation in Tea Plants (Camellia sinensis)
Source: Int J Mol Sci. 2025 Jan 13;26(2):604. doi: 10.3390/ijms26020604 (PMC11765265; doi:10.3390/ijms26020604)
Supplement: Supplementary file 1 [file ijms-26-00604-s001.zip › Table S1.xlsx]

## Sheet: Sheet1
Table S1 The expression of 3627 differentially expressed genes (DEGs).
Gene ID	DT_FPKM	UT1_FPKM	UT2_FPKM	UT1 vs DT_log2FoldChange	UT2 vs DT_log2FoldChange
ChaUn19726.2	1.60771	2503.56	4862.81	10.6035	11.5569
ChaUn19726.1	11.3593	1640.69	1856.12	7.17335	7.34641
Cha15g002840	6.8195	614.106	13.6821	6.49187	1.00037
ChaUn11510.1	1979.95	1.45367	1.79727	-10.4117	-10.1095
ChaUn16578.2	1.94815	281.276	140.363	7.1725	6.16495
Cha07g014240	1.46636	188.09	133.925	7.00391	6.50921
Cha08g007740	2.03781	100.157	22.6151	5.61879	3.46737
Cha07g009150	22.0349	390.823	226.926	4.14842	3.35836
Cha11g013050	0.764323	99.603	0	7.02422	-6.52257
Cha09g000340	106.985	10.5014	9.03426	-3.35117	-3.569
ChaUn7551.1	3.20742	56.1138	42.8575	4.12805	3.73436
Cha11g002490	138.574	20.7238	24.7783	-2.74131	-2.48816
Cha02g012620	2.94084	44.4636	13.1436	3.91847	2.1556
novel.8288	0.354862	190.867	96.065	9.07259	8.0751
ChaUn16624.2	4.24926	48.1741	27.3383	3.5023	2.68039
Cha09g009560	48.6822	4.42858	22.1677	-3.46247	-1.14057
Cha07g013740	2.27523	48.1923	4.75131	4.40416	1.05834
Cha14g004330	0.616628	11.624	3.53473	4.23641	2.51348
ChaUn1560.1	28.7263	0.0862267	1.09362	-8.36966	-4.72218
Cha02g004960	3.53462	46.7154	24.7211	3.72453	2.80146
ChaUn26756.1	3.6754	64.3435	35.82	4.12957	3.27912
Cha08g007620	2.07454	63.343	21.0929	4.93177	3.34332
ChaUn8887.3	3.77667	81.6953	9.09132	4.43505	1.26081
Cha08g004340	0.208438	16.4352	0.943147	6.30034	2.1723
ChaUn8374.3	2.80926	44.3453	31.5137	3.97837	3.48343
Cha01g000530	69.8555	7.05761	28.3741	-3.30543	-1.30521
ChaUn24968.3	0.409163	38.9018	19.3991	6.57333	5.56451
Cha08g008960	0.703279	14.9292	3.05698	4.40624	2.11393
Cha10g011910	75.5243	17.5197	22.9835	-2.10841	-1.72088
Cha05g013480	0.879654	56.4047	5.26218	6.00453	2.57478
Cha01g000940	37.6959	5.22895	4.98668	-2.85055	-2.92242
ChaUn7594.2	50.2314	8.83979	19.9994	-2.50709	-1.33374
ChaUn12411.4	83.2661	8.40965	39.0085	-3.30502	-1.09882
Cha07g009790	0.507036	14.1906	9.29218	4.80451	4.19034
ChaUn7844.5	2.72708	36.629	27.6784	3.74644	3.3374
Cha02g003650	20.7195	1.77059	44.1069	-3.54702	1.08425
ChaUn16939.2	156.562	29.8676	68.2715	-2.39172	-1.20245
ChaUn8573.5	15.3066	98.7394	118.596	2.68936	2.94877
ChaUn10162.3	14.4605	0.695083	0.0307281	-4.37571	-8.91217
Cha03g011440	8.18637	0.474414	0.644485	-4.11937	-3.67641
ChaUn11510.2	3898.43	1158.34	2.83432	-1.75187	-10.4147
Cha06g010620	0.358977	18.4877	4.44693	5.68618	3.62458
ChaUn26279.1	13.5804	89.1673	110.306	2.71477	3.0168
ChaUn15584.1	26.0194	270.926	77.6068	3.37904	1.5713
Cha06g006830	22.9342	1.43334	0.891298	-4.00645	-4.67849
Cha09g002480	19.9337	2.11754	3.16856	-3.23208	-2.66132
ChaUn8193.2	1.5166	40.1337	35.7134	4.72422	4.55126
ChaUn5524.2	4.38987	57.4345	10.1184	3.70765	1.19861
Cha02g007120	0.340428	11.8865	3.53668	5.12357	3.37172
Cha14g007920	18.4421	1.12166	5.06537	-4.05024	-1.87053
ChaUn15985.1	0.266317	10.7516	6.89614	5.33387	4.6894
Cha12g011140	20.6734	2.2336	6.72593	-3.21057	-1.62306
Cha02g013540	19.9588	1.77401	5.10836	-3.49266	-1.96868
novel.7694	9.59834	0.0103808	0.832919	-9.92429	-3.53096
Cha10g004090	13.7588	0.0971157	5.9781	-7.15773	-1.20716
Cha13g011840	22.1932	89.4264	67.8308	2.01003	1.60623
Cha01g022960	2.52676	53.898	5.718	4.41559	1.16874
Cha09g011540	10.616	199.558	1.77925	4.23121	-2.58371
Cha07g011960	1.89728	14.3885	9.3574	2.92251	2.29666
Cha07g010780	0.773238	15.3878	0.168977	4.31315	-2.19455
ChaUn3628.4	8.44297	0.590176	1.32705	-3.83719	-2.67022
Cha02g015170	9.83886	54.6626	4.84317	2.47411	-1.02685
Cha08g004770	13.1184	0.285015	0.93491	-5.50579	-3.81243
Cha14g012840	14.2093	0.746727	0.0155437	-4.2551	-9.65699
ChaUn5485.1	1.53372	22.118	17.5963	3.84871	3.51499
Cha02g006660	5.1487	47.2917	45.3883	3.19875	3.13493
ChaUn7855.10	4.5655	76.7149	15.5465	4.07009	1.76162
ChaUn31085.1	9.84458	78.8348	71.4179	3.0018	2.85385
Cha04g019170	5.67104	0.471606	0.843887	-3.5956	-2.75715
Cha11g006150	2.97523	24.3223	22.5853	3.03014	2.91926
Cha06g013390	45.4274	8.32589	9.255	-2.4467	-2.30072
novel.180	0.16917	8.04251	0	5.57031	-4.87828
novel.4389	8.15941	0.729792	0.0462782	-3.48339	-7.46944
Cha02g011800	5.04571	57.5557	10.851	3.50952	1.09906
ChaUn15525.1	1.42758	20.5567	71.626	3.84662	5.64306
ChaUn16939.4	19.2853	1.20206	3.34468	-4.00381	-2.52819
ChaUn8394.1	8.04425	0.224215	0.213789	-5.1765	-5.25528
Cha05g002030	16.6912	0.971527	2.16577	-4.11245	-2.95074
Cha11g000800	2.80896	34.7058	10.3427	3.62741	1.87272
ChaUn9026.3	0.145967	17.5713	20.7658	6.91103	7.14602
Cha05g015240	1.45035	28.3074	3.26273	4.28854	1.16257
ChaUn14820.1	47.1644	7.3213	9.39521	-2.6854	-2.33271
Cha11g002510	2.66438	70.084	6.8445	4.71556	1.3574
novel.933	0.705897	18.8723	43.4871	4.73994	5.93914
novel.8636	3.38867	34.6507	20.138	3.35268	2.5667
Cha09g018090	3.12721	0.167629	0.316942	-4.21943	-3.31032
Cha08g000720	0.186208	60.2913	1.14935	8.33805	2.62544
novel.5050	9.92106	0.00951215	0	-10.029	-12.5494
ChaUn34809.1	2.73612	61.6256	6.89894	4.49404	1.32489
novel.8694	0.112636	4.56559	6.697	5.33765	5.88731
ChaUn25187.1	46.7835	8.68812	7.66437	-2.42757	-2.614
Cha13g006220	15.3418	156.681	31.7653	3.35261	1.04456
novel.2121	0.472373	9.24984	4.12453	4.29153	3.1218
novel.8550	22.1169	2.26695	0	-3.28448	-10.8041
ChaUn32897.1	0.720327	17.0693	12.3284	4.56469	4.08984
Cha05g004390	0.175076	68.4246	47.3042	8.60994	8.07361
Cha01g002660	6.52116	0.581645	2.064	-3.48009	-1.66621
Cha01g019670	46.6884	5.22507	0	-3.15754	-11.069
Cha10g004370	235.794	0	0	-13.6105	-13.6894
ChaUn25380.2	0.290325	31.7286	16.1422	6.77023	5.79175
novel.5973	0.0256148	6.64903	8.54045	8.01612	8.37463
Cha01g008220	0.182159	12.3764	23.9087	6.08379	7.03086
ChaUn10280.1	31.3917	7.93751	64.1534	-1.98329	1.02552
Cha01g006800	0.284681	12.3183	1.01665	5.43289	1.8299
Cha06g015350	4.22022	39.3293	9.76197	3.22029	1.20365
Cha09g005700	113.676	14.807	11.8701	-2.93899	-3.26394
ChaUn36236.1	2.24508	44.4726	7.28553	4.30811	1.69073
novel.7780	6.21903	0.0780516	0.857713	-6.31124	-2.86481
novel.6947	0.0559484	4.22311	0.517084	6.23651	3.20274
Cha08g004320	31.9888	2.14695	7.06956	-3.88856	-2.18147
novel.944	8.38978	1.20311	0.0303603	-2.80709	-8.13049
Cha08g013190	17.699	3.5589	4.75848	-2.31625	-1.90205
ChaUn15498.1	17.9556	3.14449	2.72567	-2.51451	-2.72398
novel.6175	0.623488	15.1605	7.80976	4.60472	3.64257
ChaUn13095.1	17.9113	1.06738	2.33066	-4.06794	-2.94984
Cha04g016960	1.52128	30.456	19.3047	4.32435	3.6663
novel.5428	2.04847	0.0872807	0.665654	-4.56175	-1.62699
Cha12g010930	0.0677499	11.996	6.43355	7.47004	6.56677
Cha08g007410	0.201311	5.0159	1.6999	4.63829	3.07342
novel.7524	6.35099	0.0694942	0.0386324	-6.52581	-7.4113
ChaUn18705.1	0.200975	35.6302	19.0492	7.47036	6.56222
novel.32	5.90215	0.441919	15.4753	-3.74739	1.38532
Cha08g006480	58.0304	17.0338	19.7804	-1.76822	-1.55804
Cha10g004360	53.3734	0	0	-12.7879	-12.8668
novel.7111	0.192024	7.15254	4.17071	5.21821	4.43689
novel.1542	0.131033	8.6701	15.4397	6.04804	6.87695
Cha13g000020	15.3446	1.77531	5.86614	-3.10866	-1.39121
ChaUn21920.1	29.0913	194.237	82.6947	2.73984	1.50196
Cha04g005360	18.3426	215.077	41.529	3.5512	1.17348
novel.5932	2.12303	0.108016	0.863015	-4.30126	-1.30596
Cha03g011780	0.301666	15.9558	3.20345	5.724	3.40413
ChaUn10764.1	0.928733	16.2175	0.264737	4.12583	-1.82639
novel.395	8.18386	0.0499736	0	-7.32806	-10.5831
Cha14g000050	34.0098	0	0	-12.4963	-12.5752
ChaUn8150.1	1.28201	30.2063	3.83367	4.55934	1.57255
Cha11g002900	9.13814	64.7733	24.5471	2.82535	1.42025
Cha05g013190	15.3113	57.9316	32.9229	1.91897	1.09923
Cha02g008220	22.0337	104.824	96.8502	2.24955	2.13101
novel.7717	1.40832	0.0358417	0.106356	-5.29208	-3.73924
novel.6060	0.0816306	1.97942	0.429297	4.59795	2.38799
Cha07g012890	5.11904	0.0617592	0.236761	-6.4101	-4.44212
Cha06g010360	0.460891	13.314	21.7328	4.84921	5.55189
ChaUn6910.1	0.0194518	31.4	20.7378	10.6518	10.0482
novel.1812	12.9632	0	0.0044016	-12.2282	-11.345
Cha06g004490	8.63285	31.5459	19.8433	1.86898	1.19519
Cha01g016350	50.5566	10.1449	21.2443	-2.31765	-1.25623
Cha07g002810	0.444903	8.67249	3.15312	4.2832	2.82054
novel.8593	77.1951	339.673	206.932	2.13726	1.4201
ChaUn11795.3	78.883	13.7862	26.6003	-2.51475	-1.57163
Cha15g003210	4.12879	0.127472	0.370631	-5.03752	-3.48146
novel.3536	31.4368	6.0187	0	-2.38789	-10.9718
Cha06g020810	3.57884	28.8469	19.0898	3.01217	2.41011
ChaUn7729.4	0.516587	16.1853	24.7629	4.96881	5.57749
Cha10g006590	0.688737	5.33853	2.82413	2.95246	2.02954
ChaUn4933.2	0.207041	4.4824	2.86371	4.43508	3.78555
ChaUn12706.1	1.11135	14.5809	0	3.71424	-6.4314
Cha02g005650	12.6104	0	0.02906	-11.8956	-8.79473
ChaUn13713.3	1.26732	15.2217	5.71812	3.58578	2.16824
Cha13g002620	28.0424	1.76247	9.48685	-3.98111	-1.56697
Cha08g005230	0.10615	6.6304	8.42415	5.96755	6.30953
novel.6580	2.7764	45.2087	10.4849	4.02375	1.91473
Cha04g018570	10.2903	0.866151	1.42717	-3.56962	-2.86209
Cha13g001760	4.59225	32.3863	33.0717	2.81736	2.84448
novel.7820	3.61181	0.0189763	0	-7.64088	-10.5814
ChaUn5103.9	21.4748	0	9.84275	-11.7222	-1.13172
Cha07g014150	258.716	58.5208	73.0107	-2.14508	-1.83011
novel.7019	0.129804	3.04132	1.69289	4.54705	3.69998
novel.4274	6.72371	31.2677	15.9811	2.21673	1.24379
ChaUn21898.2	379.436	96.9562	28.1304	-1.97055	-3.76035
ChaUn16333.1	0.597118	8.907	10.3695	3.89667	4.11261
novel.5951	21.2193	0.0800174	3.07909	-8.04094	-2.78891
ChaUn10731.3	14.2014	0.714897	6.41858	-4.31644	-1.15303
ChaUn20806.1	158.14	599.379	662.411	1.92195	2.06144
Cha03g004370	22.6173	2.15538	2.81724	-3.39487	-3.00734
Cha12g012410	2.91301	0.0774661	0.0472766	-5.21508	-5.94245
Cha14g008780	9.19908	0.369632	2.15429	-4.65965	-2.10022
Cha15g005710	15.9063	1.65435	0	-3.26183	-11.1503
Cha12g000730	0.495898	10.8849	0	4.45285	-5.33584
novel.6037	0.0383157	4.17777	1.98294	6.76984	5.69182
Cha07g013040	0.583727	18.5133	33.3571	4.98422	5.83211
Cha05g009620	1.29365	12.2799	0.463429	3.24659	-1.4907
Cha08g013270	75.0452	15.847	16.8664	-2.24639	-2.15785
ChaUn15571.1	7.25891	51.212	75.4571	2.81784	3.37245
novel.8375	10.7248	0.164794	0.0671705	-5.99344	-7.29255
Cha06g001220	8.91353	0.159973	0.0741154	-5.81489	-6.89959
ChaUn14884.2	26.8377	5.51085	7.06601	-2.28534	-1.9291
ChaUn6807.3	5.05478	30.014	24.7427	2.5693	2.28597
novel.687	4.72154	0.259475	1.53897	-4.20206	-1.62262
novel.878	4.59586	1.0833	1.86556	-2.0854	-1.30714
Cha08g017780	1.66648	8.25998	3.5741	2.30919	1.09599
Cha04g007710	6.74731	58.4817	16.2399	3.11588	1.26124
Cha11g002690	7.6793	1.47166	1.65135	-2.38562	-2.2248
Cha14g010370	6.84256	36.9387	25.6039	2.43129	1.89821
ChaUn12385.1	0.387593	4.99224	3.28462	3.68794	3.07834
Cha08g009920	16.3902	1.18421	2.97661	-3.80249	-2.46979
novel.4464	2.01614	15.9739	16.8803	2.98425	3.05977
ChaUn37325.1	0.561227	9.97782	0.135844	4.14936	-2.03861
novel.4542	0.677717	4.13396	7.15429	2.60643	3.39357
Cha01g022470	0	25.6832	2.16634	11.1173	7.54389
novel.2525	0	11.3288	3.26103	11.1061	9.30532
Cha07g009830	0.0208726	16.742	5.13893	9.65282	7.94375
Cha01g007360	11.3252	35.5144	22.7278	1.64872	1.00046
novel.3813	0	5.80692	3.56456	11.1399	10.4328
novel.1864	0	7.76085	0.236243	11.0438	6.00085
novel.3150	0	9.85007	10.2505	11.1857	11.2399
novel.855	0.21889	7.55295	1.77277	5.11069	3.01429
novel.1887	7.3871	0	0	-11.0262	-11.1051
Cha13g014210	19.9297	0	9.3297	-11.1437	-1.10158
ChaUn16437.2	10.6177	0	5.09975	-11.0156	-1.06354
Cha10g015290	6.71879	0.549672	1.19847	-3.61064	-2.49286
novel.1108	0.116273	3.59382	0.431343	4.94665	1.888
novel.4427	0.0300911	3.59337	2.18932	6.89627	6.17993
Cha13g000230	0.689774	9.61401	0	3.8001	-6.08552
Cha12g013170	23.976	7.68058	9.20348	-1.64207	-1.38712
ChaUn9222.3	0	19.4151	6.9458	11.3105	9.82542
Cha09g011880	0	23.8865	11.426	11.154	10.0872
Cha02g002250	0.848602	18.0915	3.09365	4.4141	1.86418
novel.2837	0	8.41255	5.0457	11.3363	10.5961
ChaUn13661.1	14.4038	1.24041	6.04849	-3.53709	-1.25934
ChaUn10185.1	7.61203	0.0557418	1.93585	-7.06326	-1.98088
novel.8289	0.0806401	20.3365	16.1349	7.9733	7.63449
Cha02g010970	3.7273	22.4402	9.51409	2.59013	1.34682
novel.901	0.0911682	2.57754	4.13798	4.81876	5.49874
Cha10g004440	0	27.5318	118.351	11.1536	13.2524
ChaUn10219.2	21.4973	0	0	-10.8796	-10.9583
ChaUn13163.5	0.590256	6.29271	9.2546	3.41381	3.96497
ChaUn5939.2	6.23472	0	0	-10.9258	-11.005
novel.793	3.30008	0.116714	0.558158	-4.82439	-2.56464
ChaUn10190.2	41.5046	10.3521	6.69283	-2.00283	-2.63609
novel.3575	4.27784	26.0139	16.7594	2.60219	1.96335
Cha05g004400	0	85.1549	107.069	11.1775	11.5045
Cha01g016990	2.3572	26.1669	14.0603	3.47132	2.57414
ChaUn8599.2	4.73128	25.2953	10.7018	2.41729	1.17286
novel.3036	1.00519	6.63839	4.27188	2.7213	2.08155
Cha13g003470	1.02197	20.844	0	4.35057	-4.96495
Cha01g018910	9.53269	0.552573	2.27085	-4.11899	-2.07499
ChaUn18443.2	0.125732	5.6652	3.72746	5.49158	4.88683
novel.503	0	27.0933	35.1664	10.8396	11.2121
Cha02g006840	1.47429	23.2403	4.894	3.97946	1.72501
Cha06g000210	4.02558	32.9612	9.72418	3.03417	1.26778
Cha09g011850	0.142998	4.12617	0.729765	4.8505	2.34546
Cha14g013000	2.66308	31.6378	9.51784	3.56916	1.83147
ChaUn23345.1	0.209018	6.84625	1.98809	5.03049	3.24686
Cha06g010870	11.1225	1.66534	4.33158	-2.73458	-1.36711
ChaUn4351.6	6.13507	0.521466	2.54123	-3.56372	-1.27822
novel.5400	4.53807	0	0	-10.6873	-10.7658
Cha08g010150	0	36.6817	25.4159	10.7412	10.2084
Cha12g004990	11	42.4193	50.0013	1.94651	2.18074
Cha13g006800	7.0482	36.4386	19.3289	2.3698	1.45117
Cha02g015160	0.0448018	5.33206	0.321563	6.8938	2.83554
novel.3315	0	1.91779	4.97065	10.9906	12.3618
Cha09g006400	646.135	214.359	18.7988	-1.59181	-5.10854
Cha12g002950	23.8341	245.773	510.495	3.36515	4.41414
novel.1092	0	5.49878	14.0577	10.8904	12.2419
ChaUn15663.1	0.0736267	8.85877	1.10541	6.91028	3.90424
Cha01g008210	0.948257	10.5553	19.3863	3.47335	4.3474
Cha07g012840	28.7026	0	0	-10.5369	-10.6158
ChaUn31569.2	18.8655	0	5.80215	-10.5352	-1.70894
Cha09g005430	1.64885	14.5098	3.72369	3.13926	1.16865
Cha14g000070	29.7852	0	0	-10.5096	-10.5884
novel.722	2.89699	0	5.90226	-10.5079	1.02111
novel.2072	7.845	0.287169	0.206404	-4.79416	-5.25994
Cha04g014330	16.8429	1.76216	1.85043	-3.25056	-3.19672
novel.6470	3.97426	0.19204	0	-4.39351	-9.99185
ChaUn8070.1	19.9707	3.29635	6.87189	-2.59727	-1.54405
Cha04g005050	18.0104	5.36424	7.34824	-1.7499	-1.29946
ChaUn20311.1	0	29.465	57.7052	10.5747	11.5395
Cha13g001430	0.80233	10.4154	10.0671	3.70079	3.64373
novel.8264	21.3255	0	0	-10.4482	-10.527
Cha14g010010	0.295319	3.57765	2.56603	3.59991	3.11568
novel.2982	0	2.54242	7.00321	10.5391	11.9977
Cha03g008480	245.315	71.1475	7.8294	-1.78607	-4.97295
novel.2740	0	7.96326	1.09804	10.4272	7.56449
Cha07g011560	12.5467	0.168941	0.746728	-6.22646	-4.09379
novel.6094	0	11.9697	5.40546	10.4377	9.28535
novel.3980	0	34.8652	1.6475	12.8318	8.42489
Cha06g020830	0.524516	7.25715	5.34951	3.78813	3.34699
ChaUn13133.1	5.73913	0.213454	2.28022	-4.7422	-1.33616
ChaUn8161.4	0	5.44874	1.24075	10.3837	8.2446
novel.3613	11.6909	0	0	-10.3477	-10.4267
Cha11g012690	0.226783	31.7972	39.9044	7.13192	7.45804
Cha07g013680	6.56056	23.7293	17.5315	1.85402	1.41334
Cha09g005440	5.56478	35.4496	15.7106	2.67271	1.49131
ChaUn20104.1	0.419025	4.00737	2.63366	3.25735	2.64591
Cha05g011620	0.205487	4.43826	0.648651	4.43244	1.65111
novel.3726	7.15182	0	0.0198258	-10.3187	-8.54011
Cha05g006500	3.92327	23.7539	19.7935	2.59602	2.32992
novel.2262	0	6.93477	1.27779	10.5575	8.11317
Cha05g005530	0	16.2737	1.19323	10.6749	6.90423
Cha09g010950	8.5394	27.4496	21.3137	1.68361	1.31416
novel.3359	0	12.7921	1.4158	10.276	7.09469
Cha08g010630	0.708242	8.81436	12.652	3.63639	4.15332
ChaUn10139.4	0	24.8552	0.47468	10.5599	4.84702
novel.6491	5.65884	0	0.363104	-10.2498	-3.97518
ChaUn12632.1	0.079737	15.4594	1.33207	7.60015	4.05969
ChaUn12519.1	9.60542	31.8968	22.5005	1.73168	1.22252
Cha04g015740	0.0741297	38.0669	1.12621	9.00087	3.91584
Cha01g000510	10.2522	34.7339	21.7008	1.76075	1.07716
Cha10g009620	2.05822	13.0947	0.0566334	2.66925	-5.22419
Cha03g011350	7.0883	0.54894	0.246672	-3.69036	-4.83623
novel.5952	10.9153	0	0	-10.2806	-10.3589
novel.1727	7.24211	0	0	-10.2395	-10.3181
novel.4196	6.94402	0	0	-10.202	-10.2807
Cha03g014880	0	23.101	15.4563	10.5754	9.99373
ChaUn13756.1	22.2336	74.7554	52.1354	1.74903	1.22364
Cha08g001460	4.44064	0.235679	0.0433861	-4.23927	-6.64329
Cha11g000840	4.67689	35.7001	9.72345	2.93165	1.05009
Cha09g014960	0.184417	14.9089	1.35616	6.3354	2.87016
novel.2242	9.35406	1.01362	4.33331	-3.21292	-1.11385
novel.6180	5.3621	0	0	-10.1477	-10.2264
Cha02g007590	0.683916	3.82628	7.02257	2.48364	3.35524
novel.4869	4.90053	0.411177	0	-3.58759	-9.48497
Cha09g003340	11.1132	99.1851	35.2532	3.15738	1.6625
Cha02g010670	0	6.45427	2.90546	10.2097	9.05258
Cha01g025110	0.519997	6.45124	1.75948	3.63426	1.75541
ChaUn13516.7	0.21782	4.67159	1.34241	4.42186	2.61587
ChaUn13671.1	0.053235	6.02044	23.3691	6.82025	8.7724
Cha13g003370	26.5798	3.42328	0.700183	-2.96589	-5.27183
Cha09g009840	0.101434	5.6133	3.22542	5.79005	4.98346
Cha06g014340	25.8461	6.1312	8.45046	-2.07933	-1.61751
Cha06g014490	0.0371935	18.0208	13.8706	8.91744	8.53307
Cha12g008420	3.6074	18.3221	7.44786	2.3427	1.03882
Cha04g018610	8.24129	28.3632	17.6436	1.78274	1.09247
novel.8199	9.68468	1.21004	3.57578	-3.00706	-1.44596
novel.8609	3.13082	0	0	-10.0373	-10.1162
novel.1797	15.4532	0	0.121392	-10.3444	-6.98321
novel.5676	1.26823	0	0	-10.2022	-10.2817
Cha12g009260	5.37994	0.481562	0.175948	-3.47981	-4.91276
ChaUn12703.2	10.3326	0.627569	23.5499	-4.05322	1.18359
novel.152	10.0908	0.839701	0.145786	-3.57935	-6.09684
Cha05g011260	10.9244	0	33.7901	-10.0323	1.62359
Cha11g004980	1.97691	9.50364	4.1281	2.26357	1.05644
Cha14g002250	91.259	21.2634	40.6402	-2.10485	-1.17252
novel.2616	18.3172	0	0	-10.1737	-10.2515
novel.5179	6.92368	0	0.725794	-10.011	-3.25794
novel.2944	1.03991	0.0199743	0	-5.70583	-9.22632
novel.6819	2.91518	0	0	-9.96383	-10.0427
Cha10g008030	0.0950893	13.2652	0.764032	7.12852	3.00535
Cha13g005880	0.380669	14.4963	0	5.24771	-4.4639
novel.6469	5.88547	0.061931	0.267537	-6.56094	-4.46825
ChaUn22024.2	0.934083	7.04645	4.41249	2.91578	2.23355
novel.759	5.83334	0	0	-9.92794	-10.007
novel.6631	0	10.1783	0.827486	10.0273	6.40237
ChaUn21998.1	4.8259	30.8225	12.4524	2.67579	1.36402
ChaUn12390.1	5.87769	1.70865	2.37612	-1.7837	-1.31199
novel.122	2.43311	0.0148569	0	-7.322	-9.83984
Cha03g005520	85.2384	14.0832	20.8694	-2.60314	-2.03452
Cha09g017170	0.616943	7.0048	6.73298	3.50582	3.44977
Cha15g007500	0.207843	4.56089	1.28484	4.45498	2.6234
Cha07g000700	0.0736174	1.44231	0.287873	4.29083	1.96101
Cha15g001990	12.9041	0.288398	28.1126	-5.47956	1.11922
novel.5809	0.103804	2.66012	0	4.67891	-4.57941
novel.3377	5.98131	0	1.64612	-9.88654	-1.86434
ChaUn26398.2	9.23912	0.196877	2.18678	-5.55631	-2.08766
novel.5865	0	15.6883	6.07119	9.86782	8.49409
Cha10g004500	0	14.2904	45.7585	9.97664	11.6492
novel.1279	26.3057	0	0	-9.84043	-9.91917
novel.4575	0.378575	6.08426	1.71318	4.00621	2.17443
novel.7798	5.27619	1.5711	0.527724	-1.75062	-3.32058
Cha12g010290	0.577431	14.4628	6.8246	4.64576	3.55998
novel.1545	0	9.00972	4.3754	9.88591	8.83838
ChaUn9242.3	18.4138	0	0	-9.81562	-9.89475
Cha02g014920	0	13.2459	109.6	9.89335	12.9366
ChaUn6515.1	6.93734	0.00752501	0.755154	-9.71365	-3.20044
novel.3517	13.1459	0	0	-9.82916	-9.90818
ChaUn18817.1	0.541562	5.87142	4.07503	3.43838	2.90775
Cha06g015790	0.23869	4.40417	0.645753	4.20351	1.42898
novel.1594	2.33629	0.0885847	0.190516	-4.71036	-3.60123
Cha10g004470	0	17.2763	41.4934	10.1562	11.4179
novel.2352	15.783	0.0194731	0.0358762	-9.63151	-8.81486
Cha07g003810	12.1265	2.41709	0.516551	-2.33083	-4.57647
novel.8485	3.5696	0.0258519	0.0335674	-7.11499	-6.77625
ChaUn22889.1	0.108907	11.7085	8.09091	6.74692	6.20914
Cha04g008150	47.5501	7.33201	23.7351	-2.69997	-1.00629
Cha01g012030	1.55509	6.99127	6.08011	2.16904	1.96169
Cha10g004480	0	21.1052	53.5743	10.0532	11.3948
Cha13g007180	0.359246	10.5867	11.2755	4.87829	4.96661
Cha15g004700	6.15607	1.63563	12.8246	-1.91231	1.05583
novel.2353	7.40461	0.0232097	0	-8.38898	-10.3271
Cha14g004900	5.30182	0.0408248	0	-7.05876	-9.58169
Cha10g001120	0	15.1332	15.7507	9.94158	9.99723
novel.8206	0	6.41404	7.08646	10.1326	10.2747
Cha13g001900	0	6.53987	3.43683	9.70631	8.77422
ChaUn7373.2	0.461014	4.515	2.53802	3.29159	2.45671
Cha07g003840	0.598705	5.2732	2.71155	3.13578	2.17343
Cha02g004830	4.50004	23.734	10.4403	2.39899	1.20915
ChaUn15544.1	0	10.7725	3.93519	9.68678	8.23159
ChaUn25885.1	14.1939	0	5.29348	-9.63779	-1.43074
novel.6170	83.8215	178.158	0.227334	1.08722	-8.57988
ChaUn8547.2	5.92545	0	0	-9.64722	-9.72577
novel.4526	1.43102	0	0.0482581	-9.64738	-4.87517
ChaUn8088.1	4.48039	0	0	-9.61266	-9.6918
Cha01g012520	7.50621	1.50962	2.54269	-2.31589	-1.56898
Cha01g010550	9.90192	0	0.0657189	-9.65657	-7.29067
Cha14g004890	7.79828	0	0	-9.60955	-9.68858
Cha03g001800	4.94584	0	0	-9.58985	-9.66869
Cha07g013250	3.84093	0.337557	1.65823	-3.50771	-1.21649
novel.1238	0.296405	6.01809	0	4.34292	-5.04711
Cha04g018530	3.69136	0.164231	0.13703	-4.50998	-4.73788
Cha02g002910	11.9438	0	31.7507	-9.52673	1.40456
novel.7923	6.22693	0	0	-9.54675	-9.6256
Cha01g008040	0.30917	7.24393	4.116	4.55028	3.7265
novel.3801	4.16767	0	0	-9.57053	-9.64898
Cha07g006270	2.16157	14.9611	13.2846	2.79178	2.61452
Cha06g010370	0	3.11852	6.7344	9.52161	10.6279
ChaUn27702.1	7.79494	29.2486	19.1812	1.9081	1.29351
ChaUn6112.2	3.9592	23.6984	10.2024	2.58341	1.35874
novel.1625	5.03029	0	0	-9.52692	-9.6054
novel.5427	2.95432	0.172624	0.903975	-4.09763	-1.71531
Cha12g009140	0	14.4252	2.65427	9.63559	7.19203
ChaUn31569.1	24.9847	0	8.11552	-9.49898	-1.62649
novel.8192	0.00564925	4.48433	7.31957	9.52451	10.2286
novel.5500	3.39169	0.109328	0.47316	-4.95057	-2.85195
Cha07g006040	15.6133	0	0.340455	-9.46782	-5.52134
Cha02g005600	9.26383	0.960925	2.75731	-3.27237	-1.75265
novel.842	0.930713	6.47446	0	2.79647	-6.7357
Cha07g010520	15.5094	0	0	-9.44997	-9.52888
Cha08g010080	27.1178	184.193	58.8789	2.76449	1.11419
novel.6286	0.669155	3.96158	2.01159	2.56335	1.58178
Cha06g008830	5.28268	39.1592	14.7698	2.88953	1.47923
novel.79	11.8553	2.98641	4.70758	-1.98844	-1.33772
novel.2066	0	7.15696	1.11715	9.44711	6.76333
novel.5795	6.13083	0.00849449	0	-9.36067	-10.4008
Cha08g005570	14.7257	1.19384	4.38977	-3.62203	-1.74644
novel.4973	10.3249	0.0162536	0	-9.27999	-10.3206
novel.4014	0	4.3933	0.984934	9.8057	7.64532
novel.1511	2.80376	0	0	-9.44661	-9.52514
Cha09g006240	0.138165	3.56029	1.45364	4.6869	3.3889
novel.4958	0.925152	0	3.42415	-9.38005	1.8823
novel.1717	0	1.81144	0.165427	9.80293	6.34874
ChaUn33767.1	11.0941	0	0	-9.42056	-9.49918
ChaUn13976.1	465.545	146.66	116.504	-1.66612	-2.00428
novel.2413	0.068376	8.52852	1.25739	6.9567	4.19164
novel.3034	0.0918674	2.68821	0	4.86746	-4.46197
Cha12g006490	308.713	99.4338	90.5917	-1.63565	-1.77132
Cha04g008510	6.57854	1.36379	0	-2.26828	-10.4301
Cha13g001750	5.43785	20.1311	16.3768	1.88846	1.58563
novel.8777	0.0057143	4.2288	3.70377	9.42333	9.22926
novel.3756	5.77876	0.409843	0.518882	-3.81123	-3.49941
novel.4216	4.95242	0	0	-9.3418	-9.42087
Cha06g003120	7.67227	0.0267815	0.0924817	-8.13339	-6.40154
novel.838	1.41501	0	0	-9.3574	-9.4365
Cha02g013780	452.129	79.2187	169.083	-2.51063	-1.42417
novel.3702	1.99463	15.465	19.0302	2.95537	3.24876
novel.1241	0.0168528	4.71797	0.343509	8.12283	4.33989
novel.3048	3.35168	1.00554	1.52746	-1.74018	-1.14014
Cha06g011470	4.55331	17.0257	9.7913	1.90148	1.10041
Cha07g000210	7.44906	1.62027	18.3432	-2.20305	1.29495
ChaUn12703.3	13.323	0	47.6347	-9.33393	1.83262
novel.2860	3.83229	0	0	-9.3341	-9.41334
Cha10g013430	0.220593	7.22579	2.61422	5.03538	3.56365
ChaUn9491.2	17.1629	0	0.132445	-9.30663	-6.94875
Cha02g006020	31.6602	201.598	67.2144	2.67074	1.08133
novel.4416	0	7.95206	1.3149	9.33503	6.73359
Cha04g004820	11.6255	33.4513	29.7675	1.5234	1.3526
Cha04g022110	0	19.7475	13.7324	9.31539	8.78731
ChaUn13607.2	5.21515	32.9233	24.1416	2.65677	2.20422
Cha14g000030	9.73524	0	0	-9.2787	-9.35757
ChaUn11393.2	0.192149	11.7552	116.664	5.93559	9.24305
Cha08g013410	0	26.3392	22.7865	9.69255	9.48247
Cha01g007420	0.739044	4.28129	3.71395	2.53394	2.32395
Cha03g005720	0.714524	9.33609	2.36825	3.71108	1.72051
ChaUn10521.2	19.4206	0	0.190061	-9.41351	-6.63976
Cha07g005560	0.141548	2.68467	3.18307	4.24311	4.48486
Cha07g012320	7.14362	2.22766	2.93576	-1.68171	-1.28795
Cha04g012220	0.571792	61.8015	3.82691	6.75499	2.73416
ChaUn13053.1	22.661	8.87758	7.88627	-1.3539	-1.52916
Cha08g014780	102.372	33.649	38.0815	-1.60587	-1.43192
Cha10g005340	21.6603	1.09255	4.95135	-4.32222	-2.1311
Cha01g004770	0.899084	5.67881	2.82509	2.65934	1.64717
ChaUn9772.2	3.59129	21.9245	15.3499	2.61027	2.09203
Cha09g011890	0	14.0138	1.24517	9.56492	6.06966
Cha05g015430	5.29217	0.166767	0.307335	-5.02364	-4.11696
ChaUn4769.7	31.0838	78.9686	71.8019	1.34501	1.20256
Cha09g016700	2.50798	6.93517	5.06795	1.46636	1.00826
Cha02g018170	10.0772	0	0	-9.19528	-9.27417
Cha13g003890	0.807331	6.99438	2.41144	3.1125	1.57501
ChaUn16651.2	19.639	2.65796	7.1949	-2.88868	-1.45473
ChaUn15424.5	10.1259	61.6569	27.7736	2.60489	1.45194
Cha10g005280	0	5.45262	0.351322	9.19182	5.23099
novel.4440	0.115264	4.91387	1.40348	5.40759	3.59893
Cha05g000580	0.872185	7.87276	4.53862	3.17302	2.37144
novel.2551	2.42882	0	0.0137854	-9.16505	-7.39068
Cha10g013170	0.104376	11.0551	20.679	6.72526	7.62408
Cha15g011590	8.91483	0.182802	0.138023	-5.619	-6.02077
ChaUn11481.1	7.92126	34.753	31.8817	2.13333	2.00247
ChaUn11838.1	0.320868	15.8505	93.0157	5.62042	8.17194
Cha06g006590	2.99985	12.3572	9.26658	2.0424	1.62173
Cha03g002090	6.50669	0	0	-9.23731	-9.31691
ChaUn361.17	4.44822	31.4503	10.213	2.82287	1.19624
Cha08g004350	0.0632454	18.1741	2.44873	8.17012	5.27163
Cha07g007920	1.77319	9.78928	4.99902	2.46564	1.49041
Cha09g011550	0.0926378	3.86851	0.543246	5.38021	2.54554
Cha07g008590	2.43794	0	0	-9.14762	-9.22673
novel.6512	2.41404	0	0	-9.12514	-9.2041
novel.5253	1.23068	0	0	-9.15628	-9.23466
Cha13g002820	28.017	173.29	57.9775	2.62884	1.04468
novel.8611	4.55316	0	0	-9.11618	-9.19532
Cha10g012120	0.0486778	12.6847	0.850682	8.02826	4.12874
Cha13g012760	16.0806	0	0.147977	-9.09801	-6.73801
Cha06g018490	4.42056	0.286978	0.157803	-3.9428	-4.82575
ChaUn7384.1	8.93494	27.918	26.218	1.64345	1.54746
novel.3688	4.19883	0	1.44461	-9.08873	-1.5453
novel.2008	1.93028	0	0	-9.10261	-9.18111
Cha09g001320	12.1541	0	0	-9.09825	-9.17693
Cha05g011960	3.72173	14.5526	24.865	1.96633	2.73545
novel.8673	7.04042	0.271264	0.085534	-4.73651	-6.40998
novel.1647	0.144534	1.97715	3.80968	3.77061	4.71617
Cha11g008750	0.502843	16.067	2.88161	4.99475	2.51451
ChaUn7327.3	18.7482	0.03776	0.0353614	-8.92455	-9.00319
Cha15g008050	0.0143472	8.18998	1.66881	9.05973	6.75639
Cha12g011460	0	12.2993	6.42584	9.16716	8.22427
Cha05g006910	0	5.06176	0.295076	9.08573	4.98273
ChaUn18529.8	0.362497	5.7667	15.4072	3.98872	5.40537
Cha04g013720	0	10.6418	6.34223	9.10417	8.35499
novel.6977	7.26142	0	0	-9.0371	-9.11622
ChaUn7562.2	8.00112	0.0166043	0	-8.88136	-9.9221
Cha01g023250	2.07901	11.4645	25.0028	2.46143	3.58289
Cha15g005090	18.5846	0	0	-9.13441	-9.21248
novel.2904	1.20007	9.98003	2.67925	3.05363	1.15459
Cha14g009120	0	10.5189	7.98092	9.17311	8.77144
novel.8050	3.9771	0	1.94243	-9.01796	-1.04003
ChaUn7482.1	2.65194	13.8164	10.3656	2.38044	1.96258
novel.3586	1.63267	0.0244159	4.99406	-6.12694	1.60846
novel.6318	2.90747	0	0	-9.02259	-9.10156
Cha02g004920	0.0846536	1.61656	2.22492	4.25134	4.70952
ChaUn8073.2	0.538286	7.01415	3.06768	3.70222	2.50533
ChaUn20311.2	0	12.7658	39.1156	9.01672	10.6266
novel.5219	5.63231	0	0	-9.02782	-9.10629
Cha01g001500	9.12314	0.0171362	4.02116	-8.92153	-1.18729
novel.314	1.97822	0	0	-9.01287	-9.09197
Cha13g001770	1.15906	9.03062	3.88922	2.96155	1.74099
ChaUn23202.1	0.118669	2.88994	2.23867	4.60277	4.23151
novel.3741	5.00558	0.0107755	0.00920915	-8.82858	-8.90711
Cha08g011220	0.606575	9.29879	2.23815	3.9366	1.88058
Cha10g001740	13.416	39.9738	38.3281	1.57414	1.50883
Cha08g015370	3.05084	16.8934	10.7221	2.46714	1.80857
Cha02g005660	17.2125	0	0	-8.94842	-9.02735
novel.6944	9.97525	24.984	4.704	1.32327	-1.08874
Cha06g002260	7.78124	0.253224	0.0688679	-4.962	-6.85204
novel.4941	0	1.91089	2.56693	9.3658	9.78969
Cha02g017970	6.44081	0	0	-8.99388	-9.07309
novel.5204	4.97897	0	0	-8.94369	-9.02256
novel.2225	2.87816	0.388435	1.3083	-2.89075	-1.1443
Cha02g005070	3.14695	33.8622	29.3384	3.42669	3.21453
novel.3371	0	6.63844	1.07007	8.93645	6.29926
ChaUn14649.2	8.53343	0	0.640638	-8.92298	-3.7489
Cha05g011170	0	5.68944	4.8262	8.96741	8.7264
novel.7395	0.17987	2.59952	1.42639	3.84903	2.97931
novel.3419	1.72971	0	0	-8.92835	-9.00708
novel.6508	4.03523	1.06288	1.52589	-1.92377	-1.41054
ChaUn11751.3	10.6922	0.11596	0.143768	-6.56358	-6.23011
novel.8228	1.02942	0	0	-8.90728	-8.98594
novel.1865	6.00494	0	0	-8.98351	-9.06316
ChaUn26193.2	15.9149	48.2594	7.67221	1.60011	-1.05827
Cha11g007790	3.22971	0.326316	0.154375	-3.30386	-4.40808
Cha08g010140	0	6.36717	8.69619	8.96084	9.40316
Cha03g006010	116.014	35.7746	41.2439	-1.70019	-1.49768
ChaUn8368.4	3.74787	23.9315	10.0276	2.673	1.41516
novel.4806	0	1.17808	0.565736	8.90781	7.84459
Cha01g019440	0.615516	8.75831	1.48505	3.82933	1.26603
novel.396	6.33497	0	0.159727	-8.87551	-5.29474
Cha06g015460	6.5987	1.68043	2.11959	-1.97022	-1.64274
ChaUn15635.3	181.474	953.448	24.4955	2.39312	-2.8946
novel.1920	5.62071	0	0.0204752	-8.91262	-8.03029
novel.8351	0.0550343	24.9689	19.0166	8.71577	8.31939
ChaUn6431.3	15.6044	45.7002	45.3046	1.54981	1.53279
novel.3339	1.68915	0	0	-8.93823	-9.01633
ChaUn8289.1	7.0843	0	19.7996	-8.84876	1.47683
Cha10g005300	0.799055	8.01775	4.63979	3.32433	2.53137
ChaUn11432.1	4.45344	0	1.67546	-8.84875	-1.41099
novel.1535	0	3.36348	4.35791	9.01221	9.3832
novel.8295	0	1.80706	1.72559	8.84322	8.77277
novel.499	0	1.48676	0.88831	8.93532	8.19005
novel.285	0	2.36338	4.59718	9.00317	9.96008
Cha12g000940	0.140539	6.41729	7.64816	5.51295	5.76317
novel.1548	6.73272	0.433161	0.247584	-3.98032	-4.78258
ChaUn9262.4	0	4.53825	4.15475	8.85842	8.72437
ChaUn8537.1	96.7553	34.7825	33.2802	-1.47638	-1.545
Cha08g016800	2.38557	0.096089	0.992258	-4.67135	-1.27246
ChaUn13315.1	16.3438	0	0	-8.82123	-8.89978
Cha10g009900	12.6267	0	0	-8.85385	-8.93326
Cha13g006250	3.65796	0.301266	7.67289	-3.61658	1.06415
Cha09g016110	348.586	139.836	119.799	-1.31821	-1.54589
Cha06g015620	0.881401	4.53754	2.81064	2.36337	1.66871
ChaUn8718.1	0.383466	3.46141	0.00466084	3.17313	-6.18187
novel.4097	8.48507	0	0	-8.84357	-8.92242
novel.2659	4.04172	0.0206306	0	-7.63114	-9.56827
Cha13g009370	1.01726	105.307	5.57661	6.69269	2.44424
novel.737	5.63252	0	2.7722	-8.79902	-1.02945
ChaUn15572.1	0	55.009	44.2077	10.5602	10.241
Cha14g000010	9.40316	0	0	-8.81573	-8.89409
ChaUn12614.2	13.5129	0.488979	2.32325	-4.7975	-2.5516
Cha03g016950	0.891941	5.47629	3.06865	2.61803	1.77839
ChaUn8161.1	0	3.34468	0.889945	8.78633	6.87279
Cha02g005370	5.69254	0	0.0428106	-8.75887	-6.98556
Cha02g008730	6.38212	0.0142743	0.0141286	-8.66992	-8.7481
Cha05g011220	0	8.65431	13.105	8.87741	9.47241
Cha09g015130	0.969349	13.3063	2.29021	3.77653	1.23681
ChaUn27674.1	0.0358746	3.16782	0.379942	6.46734	3.40065
Cha12g009890	0.0314848	43.4559	31.0711	10.3195	9.83335
novel.5441	3.26936	0	0	-8.73535	-8.81399
Cha03g001640	0.545097	9.97353	8.01024	4.19013	3.87293
Cha01g000110	1.09225	7.76206	6.33913	2.82872	2.53121
Cha03g012850	50.3557	14.7747	23.0971	-1.76872	-1.12944
novel.4448	0.508408	8.27349	1.51145	4.02209	1.56796
novel.929	0	8.00621	15.6406	8.95085	9.91403
Cha10g004490	0	12.0303	30.9696	9.01989	10.3818
Cha02g004280	0	10.3048	16.6489	8.86603	9.55628
ChaUn17631.1	37.6561	11.2687	18.4476	-1.74102	-1.03486
Cha04g003430	0.0272286	2.57814	3.18624	6.56183	6.86461
Cha14g013020	12.0421	0	25.8444	-8.72355	1.09621
Cha09g001290	2.16552	0.20912	5.50885	-3.36904	1.34166
Cha06g010350	0	4.88396	9.04595	8.74898	9.63267
novel.1982	1.55289	0	0.036089	-8.73511	-5.38242
novel.133	1.40036	0.00366139	4.18142	-8.54788	1.57245
Cha02g012350	5.45082	0	0	-8.72971	-8.80891
Cha14g010850	0.0517587	5.31843	3.00996	6.68486	5.86192
novel.210	1.72284	0	0	-8.80478	-8.88293
ChaUn15165.3	14.445	2.59597	7.08291	-2.4713	-1.03341
ChaUn6178.1	27.8614	6.30378	5.11884	-2.14352	-2.45375
Cha09g005420	0.807466	10.1208	6.5381	3.64804	3.01128
novel.365	6.75216	0.0398859	0	-7.474	-9.41287
novel.3291	0.6752	5.07612	0.0648289	2.90728	-3.3736
novel.43	1.96542	0.165498	0	-3.56478	-8.58508
Cha05g008920	0.58954	8.57378	0	3.8639	-4.78551
novel.1283	0.00785055	4.06148	0.57485	8.90639	6.08329
novel.1215	0	3.60449	2.26024	8.76277	8.08586
Cha04g008840	0	3.4205	0.404138	8.72479	5.63786
ChaUn27431.1	0.0835272	11.8246	19.4455	7.14347	7.85875
novel.6127	0.00472164	2.20445	4.3576	8.76487	9.74541
ChaUn37338.1	2.86324	0	0	-8.66935	-8.74838
novel.4735	5.8208	0	2.51094	-8.66933	-1.21864
novel.4376	0	2.40913	1.73851	8.71879	8.24424
Cha14g007790	0.565264	11.8652	22.7616	4.38689	5.32537
Cha04g013780	4.04605	0.59219	1.47985	-2.77217	-1.4564
ChaUn10738.2	10.4747	0	0	-8.70013	-8.77905
Cha08g005390	12.9056	0	0	-8.65656	-8.73517
Cha11g006810	7.62708	0.368704	1.82506	-4.35457	-2.07383
Cha09g012680	3.82771	0.730075	1.50747	-2.39364	-1.34741
novel.3842	0	2.27775	0.361674	8.94503	6.28822
novel.386	3.65485	0.0438474	9.26415	-6.35432	1.33687
Cha09g010790	8.23901	0	2.22696	-8.66314	-1.8899
novel.7841	0	1.47698	2.89064	8.73507	9.70037
Cha13g010520	2.78628	10.9762	9.99599	1.97832	1.83913
ChaUn14930.1	0.322684	3.95659	1.2443	3.6181	1.94058
Cha04g001850	2.79889	0.116918	1.06744	-4.6065	-1.39383
novel.3265	0.503804	10.8503	4.73146	4.42584	3.22598
ChaUn7408.4	0.240691	10.8034	3.02625	5.48466	3.64757
Cha07g010650	1.49142	0.0735993	0	-4.35378	-8.46267
novel.7436	0.0255936	1.22684	0.262051	5.58128	3.35228
ChaUn9838.2	0.00853997	4.17434	0.982083	8.83096	6.74101
Cha02g012070	3.01193	0.0769659	0.377467	-5.29776	-3.00064
Cha14g009220	10.6978	2.38023	4.49333	-2.16538	-1.25923
novel.1989	2.73321	0	0	-8.57367	-8.65231
novel.332	0.0188821	4.24687	1.77294	7.80586	6.54442
Cha02g006790	0	14.2514	0.83648	8.73165	4.64147
ChaUn9386.2	0.0447714	7.68535	10.397	7.42246	7.85258
Cha03g004530	73.3062	249.357	160.882	1.7671	1.12939
novel.5847	2.82785	0.00775253	0.0220392	-8.37607	-6.97733
Cha11g010120	0	7.83566	6.57618	8.88712	8.633
novel.1193	8.64496	0	0	-8.70502	-8.78425
Cha01g009070	21.146	6.26758	6.50882	-1.75714	-1.70612
Cha09g000830	1.30584	6.3211	3.04162	2.27491	1.21273
novel.1026	0	1.48927	1.54328	8.79205	8.84278
novel.2230	0	2.02439	1.69034	8.88108	8.62058
Cha06g010750	12.6258	33.9137	28.4834	1.4243	1.168
Cha10g013120	11.7833	3.22219	4.07545	-1.87262	-1.53969
novel.6661	1.65153	0	0	-8.53364	-8.61223
novel.8376	3.75071	0	0.120805	-8.57973	-4.98607
Cha01g005310	40.9074	9.766	19.9095	-2.07121	-1.04327
Cha08g006770	4.52129	0.675032	1.20174	-2.74381	-1.91747
novel.8606	1.44818	0	0.175437	-8.54733	-3.0608
novel.3029	0.0077766	3.10966	0.243831	8.54186	4.86989
Cha13g001730	0.596694	6.52909	3.7648	3.45028	2.6551
Cha05g008860	0	5.23372	9.30662	8.54191	9.36731
novel.6562	2.86417	0	0.885455	-8.51967	-1.69918
novel.1095	0	1.56499	1.7549	8.67286	8.83662
novel.5385	0.0156245	3.28906	0.426092	7.71924	4.76989
ChaUn6993.1	5.21672	0	10.8988	-8.57372	1.05929
ChaUn17877.1	7.27181	49.8198	22.627	2.77709	1.63304
Cha11g012570	0.765249	9.41062	1.63564	3.62049	1.09074
Cha07g006110	1.26708	5.00969	0.0507292	1.98211	-4.6286
ChaUn8116.3	8.33283	0	0	-8.47818	-8.55709
Cha03g007020	0.611049	10.0766	13.0592	4.04314	4.41244
novel.4217	3.29076	0	0	-8.53989	-8.61923
Cha05g004270	10.6255	1.01384	0.865059	-3.40474	-3.634
ChaUn10839.1	0	9.64239	5.64683	8.55119	7.77722
novel.8751	5.99584	0.226989	2.82575	-4.74319	-1.08938
novel.4461	0	5.97269	2.8792	10.3307	9.27452
ChaUn3446.12	72.884	21.8732	32.0157	-1.73656	-1.19229
novel.5213	1.62727	0	0	-8.492	-8.57109
novel.1983	1.48739	0	0.00755554	-8.45702	-7.57402
Cha02g006770	0.794972	15.8455	4.6453	4.31356	2.54236
Cha07g007220	4.4237	0	0.355011	-8.45695	-3.66624
novel.4023	3.99921	0	0	-8.51281	-8.59115
Cha10g004210	18.7459	7.14463	8.4411	-1.39299	-1.1558
novel.3886	1.87421	0	0.019042	-8.45691	-6.67642
ChaUn34668.1	8.51472	0	0	-8.49197	-8.57131
novel.4037	0	2.22608	2.01448	8.57305	8.42789
novel.1762	3.27559	0	0	-8.4641	-8.5425
novel.798	0.0690874	2.1875	0.589826	4.98066	3.08569
Cha11g003420	0.39454	5.22193	1.21706	3.72605	1.62135
novel.7038	0.191243	2.5469	1.5618	3.73492	3.02592
novel.3850	0.178744	1.29037	1.62831	2.85232	3.18369
Cha04g014210	7.04084	0	16.0539	-8.41349	1.18287
Cha08g005340	4.51581	15.8052	11.5781	1.80578	1.35232
Cha02g007660	8.17214	0	0	-8.44982	-8.52925
Cha04g015510	0	6.49836	0.341038	8.55949	4.30465
ChaUn8616.1	0	10.2474	5.07494	8.67772	7.66153
Cha13g003010	5.46438	0.973049	2.6195	-2.49754	-1.06905
Cha06g014800	0	3.86044	6.95185	8.5438	9.39094
ChaUn17986.3	0	6.83625	8.55245	8.66488	8.98652
ChaUn4455.9	2.74646	0.155103	1.3647	-4.15325	-1.01612
Cha01g001920	0	7.64659	5.84148	8.71865	8.32967
ChaUn14240.2	5.29936	0	0.0795411	-8.38385	-6.02501
novel.3773	12.2396	5.69685	4.60609	-1.10454	-1.41705
novel.6229	0.639939	5.77622	3.83084	3.17365	2.57694
Cha15g007860	0.0462509	6.97385	2.39892	7.23734	5.69305
ChaUn9874.3	0.0940802	8.52466	0.765232	6.49519	3.01763
novel.4886	3.49821	0.357524	0.161536	-3.28319	-4.4204
ChaUn8514.1	3.65802	0.579783	0.545481	-2.65203	-2.75317
ChaUn5850.6	3.6821	0	0	-8.44314	-8.5221
Cha02g002480	9.70285	38.5752	0.222613	1.989	-5.47208
novel.3256	1.81076	0	0.0355721	-8.50611	-5.71952
novel.444	2.21749	0	0.053088	-8.52737	-5.4203
Cha03g020920	2.84738	13.5409	6.06966	2.24908	1.08739
novel.4905	0	1.17863	2.09252	8.38271	9.20603
novel.52	4.34386	0	0	-8.39142	-8.46985
novel.6842	2.13317	0.157771	0.571736	-3.76288	-1.90257
Cha13g010220	6.72944	0.133268	2.61279	-5.65071	-1.36665
Cha12g010620	0.0337371	10.5565	1.87664	8.19021	5.69572
Cha01g008490	2.59912	0.053965	0.472647	-5.62902	-2.46516
Cha09g004940	1.20092	7.73005	5.1489	2.6852	2.09619
novel.4998	2.96978	11.632	6.28532	1.96832	1.07679
Cha01g023190	0.087179	1.58133	0	4.18148	-4.33823
novel.1674	0	1.69859	2.17574	8.4505	8.80518
ChaUn31185.1	5.36907	0.302682	0.122313	-4.13735	-5.47219
Cha01g004760	0	4.18416	3.33151	8.36225	8.02993
Cha02g005690	6.1323	0	0	-8.34553	-8.4247
novel.2098	4.17501	0	11.5247	-8.34544	1.45846
novel.6956	0	1.39984	1.4556	8.60325	8.65768
novel.8076	2.67833	0	0.209706	-8.35311	-3.67283
novel.3062	0	8.34499	5.08429	8.33464	7.61562
ChaUn15781.1	3.53444	0.198219	1.10291	-4.16406	-1.685
Cha14g004910	7.36279	0.0505801	0.0755775	-7.14808	-6.63816
Cha01g004630	6.50519	0	1.04627	-8.32231	-2.6399
novel.1730	1.07496	0	2.58754	-8.32249	1.26157
novel.6031	5.80161	1.79564	1.12206	-1.69021	-2.37215
Cha04g010070	0	5.91243	1.60802	8.46315	6.58203
novel.7546	0	2.29997	0.359162	8.33686	5.65158
Cha13g011790	13.9078	35.0894	30.318	1.33523	1.11949
novel.2366	2.15425	0	0	-8.29851	-8.37753
Cha03g010150	4.44759	22.2628	1.5225	2.32361	-1.54528
ChaUn20820.1	0	12.7838	37.6012	8.53508	10.0901
Cha09g011580	1.12311	6.95843	0.0991411	2.63172	-3.52959
ChaUn10881.5	96.1281	3.06902	1.77658	-4.97399	-5.76198
Cha01g025260	0.421219	4.40479	1.52402	3.38595	1.85082
ChaUn33666.1	0.0758376	3.47932	7.65803	5.51803	6.65287
Cha04g016730	10.7076	2.73551	3.67422	-1.96938	-1.54673
Cha02g003090	9.08572	0	0	-8.30652	-8.38591
novel.5970	1.74158	0	0	-8.37651	-8.45458
Cha15g009930	11.3561	27.8916	35.9875	1.29479	1.65914
ChaUn10582.1	0.561687	4.41801	2.11615	2.97535	1.908
novel.212	0	1.12198	0.211396	8.31569	5.90121
Cha02g017980	10.3926	0.370986	0.0616478	-4.79458	-7.35013
Cha04g022100	1.17575	13.5754	13.7017	3.52735	3.53798
Cha04g013580	9.60176	0	0	-8.29865	-8.37812
Cha04g014510	2.87757	20.5969	0	2.83579	-7.16258
Cha12g010180	11.0578	0.315808	1.6845	-5.17246	-2.72249
Cha03g013830	15.5824	6.22104	7.61342	-1.32432	-1.03825
novel.7373	4.67706	16.8219	18.9374	1.84605	2.01236
novel.4197	3.97208	0.072473	0	-5.74262	-8.67209
novel.3821	23.5968	79.8591	56.5907	1.75744	1.25642
novel.8731	0	1.86477	1.63548	8.28815	8.09448
Cha02g003110	17.7765	43.0502	37.1123	1.27496	1.05579
novel.2601	2.49158	8.04363	13.4249	1.68976	2.42494
Cha10g006440	0	5.76268	3.71803	8.2572	7.62126
novel.3340	1.68832	0	0	-8.23338	-8.3125
novel.1311	1.96647	0	4.8648	-8.23357	1.3023
Cha11g014180	6.78635	31.0951	14.4891	2.19448	1.08913
novel.3608	5.79929	0.0889223	12.2759	-6.06057	1.07567
ChaUn19863.1	0.0386813	12.492	7.79085	8.22339	7.54044
Cha02g013340	1.92509	8.0549	7.33518	2.06237	1.92617
novel.1131	5.36885	0	0	-8.25857	-8.33763
Cha02g016990	0	7.99747	22.6041	8.26233	9.75712
ChaUn19192.1	8.8207	35.9896	27.3616	2.02815	1.62791
novel.351	3.25386	0	0	-8.22534	-8.3042
novel.3178	1.74763	0.181874	0.412925	-3.27926	-2.09259
novel.8126	1.66838	0.281018	3.36337	-2.57339	1.00624
ChaUn11349.3	1.01421	0	5.03511	-8.24201	2.30662
Cha03g006220	7.84123	0	1.58882	-8.21639	-2.30892
Cha01g008310	10.805	0	0.500063	-8.25039	-4.46384
novel.5828	0	1.80432	2.7807	8.44906	9.07167
Cha08g017510	1.52179	4.53712	4.21871	1.57642	1.46636
Cha08g010700	0.0386813	10.7972	4.54942	8.01469	6.76363
novel.4513	0	2.01947	1.89853	8.24804	8.15314
ChaUn8549.2	5.96958	27.5782	19.2626	2.20683	1.68532
ChaUn29216.1	0	5.95367	0.434218	8.21333	4.4322
novel.5812	1.82583	0.157776	0.33913	-3.55211	-2.42581
Cha06g014980	13.8144	0.0458478	0	-8.09981	-9.14023
Cha03g004950	63.0518	20.1433	30.8596	-1.64557	-1.03508
Cha14g000020	10.6473	0	0	-8.24199	-8.32139
Cha09g013330	9.39036	0	0	-8.23299	-8.31176
ChaUn15177.1	0.0298899	8.93201	3.9128	8.12361	6.92853
Cha09g013660	3.95214	0	0.24865	-8.24186	-4.00248
ChaUn14715.6	0.118123	15.803	14.1738	7.06213	6.90256
ChaUn12580.4	7.91901	0	0	-8.19107	-8.26949
Cha04g012180	3.93055	25.4486	8.20753	2.69581	1.05517
novel.1265	1.409	0	0.0768847	-8.2581	-4.17192
ChaUn8161.2	0	3.89225	0.865334	8.17766	6.00679
novel.2499	4.08257	0	0	-8.18229	-8.26164
Cha06g002250	1.19846	12.1264	5.16154	3.33815	2.10009
Cha02g010480	0.377399	4.78569	1.31483	3.66652	1.79729
novel.1834	0.130723	5.13417	7.64503	5.29097	5.86302
novel.8357	2.23285	0.299318	4.60026	-2.90255	1.03853
novel.169	2.72366	0	0	-8.12975	-8.20866
ChaUn22503.2	10.9603	0	0	-8.14779	-8.22663
ChaUn6489.6	0.219172	5.83236	4.19994	4.73356	4.25654
novel.8273	4.35222	0	0	-8.14767	-8.22682
novel.3249	0.0199181	2.53133	1.78076	6.98985	6.47799
novel.2136	1.53404	0.01204	0.0116228	-6.96059	-7.03887
novel.276	1.74686	0	0.659604	-8.24168	-1.40562
Cha06g018040	0	4.71246	3.34759	8.3384	7.84205
novel.5193	0	1.26103	1.11242	8.54542	8.36368
novel.2337	2.01104	0	0	-8.13872	-8.21793
novel.7508	0	2.42373	1.51457	8.16831	7.48774
Cha09g015370	28.4189	64.3164	6.56932	1.17724	-2.11779
Cha02g008100	0.185454	4.65099	5.23796	4.64456	4.81293
novel.4309	2.78596	0	0	-8.13836	-8.21762
Cha09g006740	25.294	9.97184	9.64262	-1.34281	-1.3966
Cha04g020200	0	7.58524	1.13129	8.51301	5.76294
Cha05g003580	31.2094	84.811	68.5399	1.44214	1.12889
novel.4791	1.39036	0.00523413	0.137918	-7.91887	-3.34461
novel.4689	2.14136	0.0183295	0.0254673	-6.93762	-6.43337
Cha08g001410	3.05416	0.525082	0.0112722	-2.53942	-8.03446
novel.1590	0	4.33259	2.80006	8.10418	7.46918
Cha10g004460	0	3.11175	3.51662	8.17238	8.34356
Cha02g016160	0.203484	72.4984	1.91218	8.47453	3.22064
novel.7424	6.96911	0.0273696	0	-7.84827	-8.88877
Cha02g002620	0.554706	6.03549	6.30853	3.44537	3.50531
novel.7402	0.0162002	4.15823	0.369394	7.90281	4.40493
novel.709	0	6.55291	1.73953	8.24629	6.33187
Cha15g004230	2.70425	0	0	-8.07473	-8.15334
Cha11g003470	1.06468	7.25161	7.26373	2.7652	2.76479
Cha04g012900	0.370518	2.8132	1.53304	2.92391	2.04437
Cha09g012910	2.6456	0	0.0893103	-8.04665	-4.93686
novel.245	4.28778	0	0	-8.07461	-8.15374
novel.5993	0	0.855416	1.56623	8.1098	8.97654
novel.5279	5.8416	0	0	-8.04673	-8.12587
novel.3031	0	4.72039	1.42959	8.07211	6.34275
ChaUn11280.2	0	6.31052	6.13081	8.25617	8.21402
ChaUn8547.3	4.0675	0	0	-8.0371	-8.11599
Cha09g011900	0	4.14919	0.562768	8.25747	5.37131
Cha03g001420	3.37531	13.7571	8.0134	2.02596	1.24159
Cha13g004420	1.12906	27.9594	7.59573	4.63069	2.74581
ChaUn4542.1	0	5.38502	2.2046	8.35891	7.06809
novel.5943	0.00665422	4.63255	5.72332	9.3349	9.63745
Cha04g006320	24.3696	88.8885	78.9568	1.86619	1.692
Cha09g002980	1.5625	5.36134	4.61675	1.77749	1.55667
novel.5612	0.0948653	4.512	5.4639	5.57133	5.83974
novel.5539	0	0.722422	5.53598	8.49372	11.431
novel.7652	0.62293	0	2.57192	-8.02744	2.04016
Cha01g020980	2.65573	0.100775	0.373394	-4.71056	-2.83553
novel.8666	0	2.47246	2.08784	8.08391	7.83559
novel.7039	3.00699	0	0	-8.01783	-8.09662
novel.4922	54.1102	201.046	16.5255	1.89233	-1.7165
novel.424	3.46986	0.0794987	0.0182509	-5.42341	-7.39174
novel.8556	0	1.77659	1.4319	8.42075	8.10789
novel.2343	0.987885	0	0	-8.00821	-8.08693
Cha15g002150	2.05084	0	0.295299	-8.20055	-2.80034
novel.1368	3.71215	0	0	-8.07546	-8.15424
novel.8400	4.07297	0	0	-8.04652	-8.12599
Cha02g001120	4.82297	0.687456	1.24629	-2.81524	-1.95237
Cha05g009240	9.46051	0.422636	4.75263	-4.48452	-1.00073
novel.1358	5.48981	0	0	-8.01828	-8.09706
novel.5871	5.48928	0	0	-8.24131	-8.3188
Cha02g005900	0.16965	1.94328	0.931842	3.51782	2.45468
ChaUn13607.1	2.86115	12.6267	10.4747	2.13892	1.86606
novel.4487	6.47402	0.0423685	1.16324	-7.24361	-2.4795
ChaUn19499.2	0.197576	1.82411	0.747389	3.20567	1.91627
novel.2932	1.57074	0	0	-7.9787	-8.05733
Cha09g000440	0.185071	5.19324	7.41061	4.81134	5.31757
novel.3896	1.15602	0	0	-7.98847	-8.06769
ChaUn19564.1	0	6.35441	5.75739	7.99068	7.84372
novel.6575	4.32407	0.0380497	0.0178164	-6.89686	-7.87549
ChaUn18870.1	0.231969	3.63244	1.57934	3.96958	2.76187
ChaUn26786.1	12.3272	0.910527	0.870624	-3.75426	-3.82857
novel.369	4.19614	0.844164	0.957064	-2.32043	-2.13413
Cha03g002640	32.0058	13.739	2.22617	-1.22029	-3.85154
novel.4807	0	1.67481	0.522746	8.18026	6.49645
ChaUn13857.2	0.288074	17.7142	7.99823	5.93776	4.78943
novel.8638	2.10637	0	0	-7.9485	-8.02748
novel.8144	0	3.15977	0.57454	8.04597	5.58723
novel.187	5.73141	1.35195	1.18935	-2.09004	-2.27262
Cha02g006090	8.97637	2.55957	0.396387	-1.81003	-4.49867
Cha04g015480	1.42245	5.56798	3.07897	1.96924	1.10845
Cha02g011860	22.4024	2.97844	8.67948	-2.92246	-1.37149
novel.7992	2.09615	0	0.0428477	-7.93838	-5.58046
novel.7794	0	9.12152	9.17148	8.06849	8.07214
ChaUn7131.2	6.4316	0	0	-7.96882	-8.04716
Cha15g005310	4.00618	0	1.85384	-7.9385	-1.11783
novel.3054	2.42437	0.0772304	0	-4.99781	-8.26079
Cha02g016060	0.0337456	8.82797	1.09014	7.9225	4.90472
Cha14g009500	8.79039	19.2041	27.567	1.12672	1.64398
ChaUn8017.4	3.26614	0	0	-7.93809	-8.01717
novel.8619	3.93363	0	1.67208	-7.99818	-1.24187
ChaUn10162.4	3.75317	0	0	-7.99888	-8.07711
novel.1873	1.40334	7.24345	0.453956	2.36493	-1.63074
novel.7175	3.29076	0.534433	1.04254	-2.63308	-1.66386
novel.8732	0.101233	2.24141	0.403788	4.46538	1.99304
ChaUn18705.2	0	8.72853	1.57678	7.96006	5.48554
novel.6614	0	1.33002	2.70307	8.06084	9.08288
novel.1994	0.965194	0	0	-7.92784	-8.0064
novel.7732	9.93278	0.0430893	1.82418	-7.71383	-2.44478
novel.6747	0.226592	3.50681	1.6716	3.9486	2.87878
novel.1495	0	2.75922	4.65844	7.98203	8.73529
ChaUn18548.2	0	8.71837	1.07444	7.95808	4.93521
ChaUn12510.1	2.13577	7.5413	9.48674	1.81909	2.14596
novel.3634	0	2.0321	0.130388	8.57127	4.61127
ChaUn22273.1	0	3.89199	1.73957	7.92326	6.75921
Cha07g008740	3.7556	0	1.41363	-7.92773	-1.40988
novel.7192	0.134312	3.75925	6.98392	4.80126	5.69182
Cha03g016040	0	1.99414	3.07626	8.08338	8.70738
ChaUn8740.3	0	8.32109	10.8803	8.03073	8.41442
novel.3839	2.51751	0	0	-7.87559	-7.95403
Cha06g004840	0.0603088	7.08911	4.08235	6.87896	6.0807
novel.1728	3.73418	0	0	-7.96939	-8.04783
novel.2012	0.0062515	1.55606	1.70049	7.85029	7.97675
Cha15g010740	0.401154	4.34178	3.66938	3.4362	3.18969
Cha14g011470	30.0771	13.3428	4.0464	-1.17408	-2.89871
Cha08g010130	0.033905	7.58467	10.8201	7.70672	8.21274
Cha01g009520	0.304227	3.14685	0.901337	3.37331	1.56334
novel.5498	2.31178	0	0	-7.87549	-7.95387
Cha03g002610	0	6.91174	5.39022	7.91446	7.55236
Cha04g015790	0	6.74676	6.21205	8.37513	8.25534
Cha08g009520	0	2.27808	0.270246	8.00648	4.92975
Cha01g016920	12.6429	1.71722	0.0361215	-2.8917	-8.27271
novel.513	0	3.18402	12.0284	8.03131	9.9472
novel.7288	1.82808	0.248208	0.915824	-2.88591	-1.00454
novel.2630	1.27002	0.0387616	0.00772242	-5.00187	-7.29093
novel.7534	0.586308	2.04634	3.935	1.80172	2.74186
novel.1021	0	2.01621	1.35746	7.90336	7.33085
Cha12g012900	19.4637	82.8941	40.7611	2.08909	1.06186
novel.596	1.89328	0.302456	0.844452	-2.64657	-1.17372
ChaUn13255.2	5.41464	0	0.6161	-7.82111	-3.13726
Cha07g008580	0.943025	0	0	-7.8973	-7.97656
novel.204	2.48465	0	0	-7.84304	-7.92253
Cha02g005180	1.0415	5.1194	3.05986	2.29867	1.55101
novel.5624	3.64871	13.4784	33.1748	1.88395	3.17898
novel.999	1.75751	0	0	-7.84296	-7.92132
novel.261	2.53413	0.0648434	0.0320777	-5.28355	-6.35732
ChaUn28115.1	7.28196	0	3.08969	-7.84278	-1.23945
Cha12g006400	0	5.19429	0.590964	7.82715	4.68129
Cha04g008420	4.48063	0.874291	1.11454	-2.35147	-2.01685
novel.8045	2.12127	0.0398342	1.03688	-5.74041	-1.03534
Cha03g007120	0	3.44966	2.45107	7.86356	7.36414
novel.155	2.07388	0	0	-7.82125	-7.90057
Cha12g002780	0.538731	11.4651	1.7153	4.41109	1.66492
novel.2359	1.23908	0	0.120518	-7.84367	-3.36446
ChaUn20162.1	0.364194	1.85775	4.69664	2.34871	3.6836
Cha10g006450	0	4.34255	1.2747	7.85419	6.08309
novel.7459	0	2.69969	0.65999	7.82818	5.79054
novel.4681	1.909	0	0	-7.78743	-7.86667
novel.132	0.61948	0	2.9412	-7.77601	2.24277
novel.1329	0	3.16456	1.90153	7.95677	7.21375
Cha09g012410	4.28146	12.8801	1.15797	1.58938	-1.89026
novel.4635	0	5.4076	3.55457	7.82958	7.22116
Cha07g010010	0	4.08982	6.10806	7.96824	8.54535
Cha07g008130	2.78946	0	0.104385	-7.81024	-4.7171
novel.3193	0.00955359	1.95694	6.15295	7.57769	9.22701
ChaUn5744.7	4.61878	0	0	-7.8868	-7.96489
Cha05g003220	1.9925	0.449825	0.304936	-2.14377	-2.71784
Cha05g007100	8.09552	0	0	-7.75305	-7.83206
Cha02g005060	0.541163	16.7066	18.032	4.94935	5.05463
Cha03g007290	18.6943	4.02866	0	-2.21982	-9.643
ChaUn7373.3	263.871	864.4	953.231	1.7127	1.84622
novel.2060	1.27592	0	3.0873	-7.75291	1.26953
ChaUn20104.2	0.0610756	1.22806	0.571998	4.32923	3.22184
novel.7191	0	1.98129	0.917559	7.77943	6.66487
Cha14g006750	6.13642	0.118703	0.145795	-5.75659	-5.42432
Cha13g013430	3.21106	13.8581	19.9919	2.1108	2.63354
novel.6553	2.80352	0	1.31798	-7.78786	-1.09596
novel.7538	0	1.55493	1.67393	7.83206	7.93632
Cha01g025200	0.370724	51.7326	1.74176	7.12402	2.22349
Cha13g010650	6.37109	0.261685	0	-4.60421	-8.12612
novel.1885	0.954802	0	3.6579	-7.74146	1.9332
ChaUn8475.2	18.6927	3.30641	3.35492	-2.50763	-2.48244
novel.1929	0.701982	0	0	-7.79882	-7.87686
novel.800	0.188399	5.30676	1.0367	4.81096	2.45589
Cha12g011130	0	5.80438	13.8571	8.11231	9.36593
ChaUn6002.2	1.39682	0.23769	0.286687	-2.55766	-2.29196
Cha04g014640	0.941979	3.8761	4.96927	2.03878	2.39692
novel.6772	1.63869	0	0.687801	-7.71776	-1.2611
Cha02g005670	8.11214	0.524939	0.219979	-3.95682	-5.18103
Cha03g002710	2.47521	0	0	-7.76499	-7.84347
ChaUn11535.1	0.0934636	1.81879	0.992114	4.28563	3.40437
Cha06g006860	0	2.08091	1.54636	7.75112	7.31862
novel.5205	0	2.54235	0.225292	7.80414	4.30465
Cha01g016230	1.3967	5.25844	3.74219	1.91068	1.41719
Cha02g014640	2.60929	10.9408	26.1342	2.06825	3.31876
Cha01g006020	0.368099	13.6236	3.26353	5.20782	3.14263
ChaUn14464.6	0.806583	11.0907	3.6654	3.78424	2.17508
ChaUn24002.1	6.56601	0.0648952	0	-6.6241	-8.55688
novel.185	3.40407	0	0	-7.7297	-7.80806
Cha12g005350	0.0118109	2.70961	1.82527	7.73914	7.16711
ChaUn13133.2	12.6263	0.128577	3.74137	-6.58087	-1.75553
Cha01g021580	0.231364	6.64022	1.84304	4.84538	2.98744
novel.941	1.4807	0	0	-7.94904	-8.02897
novel.4098	0	2.2123	1.70416	8.0212	7.64255
novel.3050	1.83802	0.164349	0.79507	-3.47219	-1.21154
ChaUn7450.1	3.69589	12.0233	0.565559	1.70139	-2.71161
novel.3530	1.41913	0	0	-7.70606	-7.78479
Cha02g012080	1.98915	0	0.0469757	-7.69341	-5.34254
novel.5471	0	2.26049	1.25517	7.75731	6.90485
novel.6402	2.37401	0	0	-7.70539	-7.78393
novel.3112	4.57783	0.43639	0	-3.40428	-8.52157
Cha10g004590	5.78433	0.06304	0	-6.58747	-8.5287
novel.1506	2.84923	0	0	-7.70575	-7.78519
Cha08g001470	0.0554233	1.59201	0.818904	4.84452	3.88177
novel.7514	0	1.69651	2.77636	7.94586	8.65515
novel.4301	0.0485374	3.77185	2.02913	6.28222	5.37688
Cha03g004480	30.6182	13.18	8.05672	-1.21562	-1.93042
novel.4220	8.66848	0	0.272516	-9.40965	-5.00717
Cha06g009030	0.810103	9.85828	0	3.60296	-4.57768
novel.4195	1.54551	0	0	-7.6569	-7.73594
ChaUn16444.2	6.43666	16.6359	0.14443	1.37053	-5.46772
Cha12g007150	6.96531	0	0	-7.73014	-7.80879
novel.4107	0	4.22648	0.480606	7.81384	4.67434
novel.4298	3.49596	0.0196445	1.4363	-7.44413	-1.29142
Cha05g011230	0	8.76383	12.7456	7.96392	8.50187
ChaUn36680.1	18.8	3.22722	4.51013	-2.55252	-2.05913
novel.4781	4.25767	0.119997	0.964747	-5.16669	-2.1539
novel.3415	2.20319	0.42423	0.162383	-2.38469	-3.76807
novel.2951	2.46467	0.61376	5.23746	-2.00851	1.08099
novel.3128	2.55664	0	0	-7.70552	-7.78533
Cha10g004430	169.542	369.314	63.545	1.12293	-1.42129
ChaUn12429.2	7.32661	0.0390846	0.563449	-7.40674	-3.69145
novel.8119	2.5282	0	1.1704	-7.74064	-1.12102
ChaUn7387.7	4.39836	1.15649	1.87684	-1.92646	-1.23681
novel.2527	1.14151	0	0	-7.83253	-7.91256
Cha11g014090	15.3194	6.19948	2.19439	-1.30691	-2.80842
novel.3505	3.69397	0.665803	10.3422	-2.47918	1.47988
Cha06g008820	11.758	0.068877	47.0342	-7.38419	1.99525
novel.2998	4.92542	0.0525106	1.58097	-6.51457	-1.64306
novel.8454	1.16369	0	0	-7.61871	-7.6975
ChaUn22727.1	7.05411	1.15756	0	-2.61773	-8.77205
Cha12g011780	0.0166217	2.96773	1.83143	7.38235	6.67992
Cha07g007340	6.82505	0	114.582	-9.97574	4.06178
Cha09g008250	1.71326	6.30512	8.19516	1.87892	2.25366
Cha07g000220	12.3965	3.77283	28.7166	-1.7209	1.2068
novel.2069	2.97796	0	0.025128	-7.59305	-6.71016
Cha12g011340	0.209818	3.24508	3.2638	3.95013	3.95518
Cha03g019870	3.76762	0	0	-7.59322	-7.67181
novel.4743	2.54587	0	0	-7.60605	-7.68538
novel.1554	1.94738	0.447193	0.759483	-2.12309	-1.36581
Cha01g001730	0.36093	4.18133	4.61985	3.53247	3.67071
novel.4424	1.85035	0	0.755732	-7.64389	-1.29206
ChaUn12505.4	4.17639	0.725002	0.485582	-2.53349	-3.10811
ChaUn14945.4	0.82811	4.12297	2.20525	2.31513	1.40706
ChaUn11044.2	0.372801	2.66054	0	2.83566	-6.19793
Cha02g015520	0.389314	5.3965	4.00739	3.79503	3.36175
Cha13g000850	0.762955	7.03666	0	3.20349	-5.33786
novel.1219	3.10265	0	0.105643	-7.68102	-4.89901
Cha07g009430	4.93188	1.29221	11.6018	-1.93286	1.22923
novel.6465	3.13624	0	8.35677	-7.59346	1.40796
Cha11g001010	18.1378	7.28879	8.09774	-1.31818	-1.16933
novel.6645	2.19218	0	0.793116	-7.64383	-1.4732
ChaUn11582.2	10.0153	26.2988	3.92347	1.39295	-1.35615
novel.3263	0.0562941	2.28853	4.91493	5.3448	6.44714
Cha07g013710	19.3465	62.0332	5.84329	1.68107	-1.7307
Cha02g018600	12.4632	42.0388	39.1094	1.75211	1.64488
novel.763	3.00292	0	0	-7.59324	-7.67269
Cha08g010510	1.66996	5.85258	0.508671	1.80949	-1.71971
novel.5302	0.531257	0	0	-7.68198	-7.76004
Cha04g008250	0	3.47367	2.50413	9.35422	8.8788
novel.7394	2.28916	0.257577	0.427648	-3.15383	-2.42679
novel.6204	0	1.84297	2.14873	7.63351	7.84924
Cha10g012790	0	5.4851	3.95771	7.68592	7.21341
Cha01g011790	55.853	23.0615	21.1991	-1.27549	-1.403
novel.8783	1.47534	0.228329	0.454285	-2.69899	-1.70718
novel.8502	3.05719	0	0.0869744	-7.5404	-5.17173
Cha13g008750	3.62338	10.8215	15.0381	1.57872	2.04786
novel.5858	2.43704	0	0.5996	-7.55401	-2.02523
ChaUn24404.1	9.28764	0.0550311	3.18276	-7.25491	-1.55312
Cha14g006340	4.66114	0.0555128	0.317042	-6.45896	-3.86009
Cha05g009330	5.52286	1.5891	2.01318	-1.79439	-1.46294
ChaUn12850.1	0	3.47979	6.18512	7.71596	8.54496
novel.4247	3.02264	0.0177059	0	-7.28028	-8.32107
Cha04g012090	1.99944	8.70031	5.77085	2.12161	1.52506
ChaUn8161.3	0	6.01194	2.93063	7.7447	6.70431
novel.8473	0.213218	0	1.50678	-7.78744	2.81376
ChaUn8576.1	2.94459	14.8718	13.7869	2.33592	2.22839
novel.3844	6.15531	0.0373544	0.0375874	-7.22948	-7.30831
novel.1130	0	1.27295	6.9332	7.53594	9.97756
Cha04g013570	4.40796	0.402229	0	-3.47245	-8.2266
novel.1926	1.00909	5.65541	0	2.4827	-7.77202
Cha03g002160	1.53774	0	20.2514	-7.59291	3.7132
ChaUn24694.1	0.460383	2.81573	0.129298	2.61414	-1.84194
Cha06g017740	6.84486	1.07286	1.01125	-2.68491	-2.77129
Cha08g011300	0.754799	37.293	3.10387	5.62449	2.03637
ChaUn8457.1	0.189509	2.39081	0	3.65775	-4.33756
ChaUn14523.1	10.2215	1.37952	0.261109	-2.9006	-5.30906
ChaUn12769.3	0	1.65859	0.230038	7.61625	4.76495
novel.1112	0	1.96995	2.95527	7.5877	8.17123
Cha05g010620	0.695154	3.87836	0.275673	2.47712	-1.33292
novel.1041	3.97973	0	0	-7.54078	-7.61987
novel.6387	2.15788	0	0	-7.49946	-7.57873
ChaUn11449.4	4.67564	19.8842	12.7664	2.08907	1.44299
ChaUn10308.3	5.71397	0	0	-7.45698	-7.53593
Cha14g005250	1.00858	6.97248	10.0241	2.7886	3.30922
novel.3601	2.03953	0	0	-7.49946	-7.5788
ChaUn23455.1	3.93965	11.3159	0.292831	1.52208	-3.72133
ChaUn7594.5	4.29708	0	0	-7.51346	-7.59269
Cha09g011670	0.12785	2.92755	2.95944	4.51808	4.52692
Cha10g009500	1.73227	0.0876041	0.299236	-4.34576	-2.52169
Cha07g006640	3.13815	0.123541	0.506086	-4.68955	-2.64102
Cha01g006660	23.5582	8.60429	10.3642	-1.45519	-1.18933
novel.7480	2.50945	9.77365	8.91025	1.95915	1.82289
Cha14g000750	3.04432	12.245	8.07966	2.00545	1.40244
novel.8173	2.94851	0	0	-7.45738	-7.53621
Cha05g003810	3.58729	21.8561	16.5129	2.60747	2.20149
novel.6195	2.71459	0	0	-7.44237	-7.52126
Cha02g014550	8.46916	0.330187	0.869776	-4.6516	-3.29874
ChaUn13029.1	2.82365	0.0577676	0	-5.58086	-8.09563
ChaUn7980.1	4.19288	9.92688	10.2018	1.24327	1.27789
Cha06g006540	3.47258	0.162657	1.23485	-4.4054	-1.49927
Cha05g003660	3.99805	13.0414	1.31866	1.70678	-1.60583
novel.6794	1.26255	0	0	-7.44269	-7.52101
novel.3059	0	1.72488	3.66001	7.67187	8.75344
novel.8458	0	4.12552	3.03791	7.56168	7.11942
novel.5543	0	1.63588	2.27357	7.44407	7.91346
novel.707	1.15194	4.69007	6.04805	2.0227	2.38735
Cha10g004100	4.43473	0	0	-7.41344	-7.49204
Cha01g011780	8.34121	3.20724	3.02376	-1.38062	-1.46568
Cha11g005310	0.148447	3.83183	1.24389	4.6864	3.0666
novel.1053	1.28005	0	0	-7.44304	-7.52206
Cha04g014450	2.82415	0.0892033	0.916225	-5.00406	-1.62995
novel.811	0.0489738	4.28372	0.631209	6.44726	3.67969
novel.515	0.00973557	1.46725	1.64997	7.13575	7.30162
ChaUn14238.1	0.00839854	1.2776	0.624435	7.14043	6.10282
novel.8588	1.41326	9.16357	0	2.69405	-7.18204
novel.2434	1.57471	0	0.0772396	-7.4986	-4.38707
ChaUn15033.3	0	0.813343	0.722942	7.7369	7.56251
novel.4209	1.76079	0	0	-7.39879	-7.47729
Cha06g001210	4.0464	11.7016	11.8084	1.53016	1.54104
Cha07g009290	2.64562	0.0134273	0	-7.59193	-8.63035
novel.686	0.114702	1.54101	2.92823	3.7439	4.66778
ChaUn15736.1	0	13.4747	7.55417	9.79806	8.96095
novel.6992	0	2.67763	3.0327	7.59544	7.7737
Cha12g009360	9.37465	3.64673	3.31089	-1.36489	-1.50579
ChaUn15908.1	9.71817	31.247	25.5628	1.68332	1.39024
ChaUn14715.2	12.4889	5.51765	5.64424	-1.17973	-1.15049
novel.8517	3.27884	0.375107	7.76561	-3.13657	1.23996
novel.625	2.55581	0	0	-7.36862	-7.44742
Cha11g006170	4.93479	0	0.920201	-7.4571	-2.43018
ChaUn11655.1	0.896653	5.09896	4.15412	2.50884	2.20654
novel.3383	1.80127	0	0	-7.36858	-7.44726
novel.5788	4.5057	0	0	-7.41337	-7.49298
ChaUn27449.1	13.1584	32.2578	34.6408	1.29377	1.39106
Cha10g015030	12.8117	55.2618	40.6339	2.10604	1.66073
novel.1276	0	1.44527	0.527566	7.46844	6.01016
novel.801	0	0.792416	0.597483	7.46726	7.06017
ChaUn7748.1	21.0476	4.63426	0.286976	-2.18399	-6.20136
novel.7585	0.0470534	4.28925	1.45822	6.51593	4.95218
Cha14g010700	0.043491	1.32747	0.673291	4.93223	3.95097
novel.6954	0.0116376	1.70401	3.47901	7.08507	8.11177
novel.2231	1.47961	0.0189763	0.0263064	-6.2484	-5.74956
Cha12g011360	0.0232071	0.997634	0.295234	5.42769	3.66891
ChaUn18567.1	0	1.03878	0.346166	7.42909	5.83738
novel.124	1.7223	0.0111124	3.8968	-7.14083	1.17341
novel.4010	1.4036	0	0	-7.45779	-7.5365
novel.4320	4.23042	0.143896	0	-4.89251	-7.8317
ChaUn10089.2	0	0.610871	1.30514	7.38838	8.47878
ChaUn7014.1	7.44708	1.46669	0.0937786	-2.34961	-6.3186
Cha03g013580	5.3137	0.815518	17.8516	-2.70046	1.74606
novel.1392	0	1.04197	1.15951	7.40216	7.54882
novel.3661	4.25616	0	0	-7.3537	-7.43251
Cha01g006390	1.61974	10.0437	4.57764	2.63302	1.49434
novel.4909	2.13256	0	0.0857379	-7.47174	-4.68161
Cha06g010230	15.5459	5.22582	0.0376176	-1.5732	-8.51208
Cha07g014040	2.39579	0.0812199	0.0910468	-4.92213	-4.6951
Cha07g012380	41.3417	17.6117	18.2027	-1.23204	-1.18858
novel.2814	2.33086	0.198552	0.344532	-3.55833	-2.75111
ChaUn21232.1	7.87239	17.0862	17.3953	1.11709	1.14
novel.5444	2.76308	0	0	-7.32223	-7.40096
Cha03g002520	5.17109	1.59692	1.82936	-1.69639	-1.50718
novel.3155	1.66479	0.0122482	0	-7.05579	-8.09658
novel.2347	0	1.84714	0.509576	7.3604	5.49659
Cha13g011470	4.19448	12.0332	14.7378	1.52026	1.80763
novel.312	0.0346065	5.25453	0.895172	7.13939	4.58086
ChaUn21516.1	0.149705	3.64071	1.58979	4.60548	3.40432
Cha05g013470	8.04893	30.3085	18.63	1.91379	1.20585
novel.3940	0	0.622391	0.0789046	7.48528	4.5075
Cha03g004060	0	1.52769	1.88478	7.83255	8.12953
ChaUn20828.1	0	2.25039	2.04018	7.47181	7.32317
ChaUn613.12	1.06953	5.34618	0.229566	2.32327	-2.22249
ChaUn11280.1	0	5.0839	2.28594	7.36868	6.21331
novel.6646	2.22829	0	1.07257	-7.30682	-1.06384
novel.4517	0.0192855	3.10786	5.39004	7.21972	8.01459
Cha04g018540	2.09048	0.211907	0.67325	-3.31671	-1.64632
novel.6299	1.98581	0.154388	0.42328	-3.6908	-2.23443
novel.6455	1.27761	0	0	-7.30666	-7.38598
Cha03g002800	1.55791	9.49928	0.080616	2.60769	-4.2953
ChaUn34158.1	5.7411	0.22959	0	-4.69919	-7.97551
Cha03g009410	2.80442	11.0392	9.64305	1.97489	1.77389
novel.5935	2.94322	0	0.0658027	-7.30697	-5.52375
novel.6975	0.989447	0.0141402	0.031896	-6.14985	-4.91897
novel.808	0.350507	1.48902	0.809955	2.08507	1.20273
novel.5572	0	3.81286	1.20754	7.33518	5.67275
Cha12g008660	7.5732	20.1933	18.5981	1.41292	1.29164
Cha09g008960	0	0.869478	1.98485	7.30409	8.4908
Cha01g010650	0	3.46453	3.07718	7.47564	7.30247
novel.2757	0.896537	0	0.0166278	-7.45654	-5.6923
novel.4940	0.446903	3.08075	2.10023	2.78102	2.2269
novel.3446	0	1.85426	1.71258	7.29372	7.17631
ChaUn26306.1	1.3516	0	0	-7.32234	-7.40045
novel.3440	0.916351	3.62604	0	1.98335	-6.94345
novel.3600	1.148	0	0	-7.33833	-7.41771
Cha03g005730	1.30282	19.7431	3.73265	3.92327	1.51102
novel.4874	0	0.61815	2.5526	7.30196	9.34058
Cha07g014080	6.6126	1.21983	1.2771	-2.43451	-2.37312
Cha14g005440	0.0824665	2.63447	4.23108	4.99471	5.67406
novel.329	0	0.637679	2.93206	7.31717	9.51569
Cha09g002900	0.555564	10.2827	4.2224	4.20534	2.91964
Cha10g011790	6.68501	18.0841	14.7738	1.43488	1.1395
novel.5478	0.08309	2.48912	1.8112	4.89944	4.43769
ChaUn27111.2	1.05684	0	0.410427	-7.27484	-1.36935
novel.8374	2.47828	0	0.0292288	-7.24174	-6.3589
novel.6226	2.45608	0	0	-7.30708	-7.38547
novel.262	2.24957	0.185764	0.0473323	-3.61967	-5.58532
ChaUn5961.1	6.209	0.428147	24.5786	-3.84375	1.97979
Cha09g007030	3.65087	16.1766	14.7024	2.14635	2.00644
ChaUn37508.1	3.2991	11.9129	19.2168	1.85191	2.53727
Cha14g004360	0	0.606831	0.163603	7.25607	5.36043
Cha08g011130	0.17396	6.96778	5.76711	5.3213	5.0448
novel.2214	2.16665	0	0.0469876	-7.33853	-5.55594
novel.7477	1.44114	0	3.03015	-7.36807	1.06693
Cha04g008490	19.9691	7.84261	0	-1.35003	-10.3291
novel.2518	1.75656	0	3.8813	-7.30727	1.14074
Cha02g007110	0	2.67091	8.26009	7.41502	9.04301
Cha11g000810	0.198198	5.2953	1.68881	4.73414	3.0881
ChaUn7715.5	0	1.65062	0.257676	7.23496	4.54608
novel.6613	0	1.29884	1.47894	7.39554	7.58292
novel.4538	3.13159	0.331517	0.983152	-3.23699	-1.68184
Cha01g021460	0	1.27195	1.58463	7.37399	7.68857
novel.7155	1.69967	0.0240801	0.186362	-6.10494	-3.18809
novel.841	3.22467	0	0	-7.33884	-7.41728
Cha12g003930	12.2575	4.45771	0	-1.4631	-10.3557
novel.1662	3.0495	0.442358	0	-2.79102	-8.19035
novel.6669	1.0347	0	0	-7.27436	-7.35225
ChaUn5121.1	17.7363	49.1772	47.1972	1.46917	1.4067
Cha03g008260	8.27601	1.39325	0.191017	-2.57827	-5.39384
ChaUn9777.9	1.33638	0.121791	2.89551	-3.46579	1.1102
Cha11g011820	0.0453247	4.59982	0.450836	6.66	3.30936
ChaUn17809.1	0.143526	6.10352	6.41443	5.40783	5.47773
Cha09g007960	0.879859	12.8739	6.79304	3.86585	2.946
ChaUn20488.1	0.262111	7.04227	1.39998	4.74842	2.41776
novel.874	0	2.49968	2.46454	7.19812	7.17102
Cha01g020990	5.26295	0.235018	0.115489	-4.4702	-5.53789
ChaUn22208.1	4.19051	0.29024	0.442447	-3.85907	-3.24186
Cha12g009970	0.100886	0.872847	0.803392	3.11227	2.98836
novel.3587	1.35159	0.0105343	3.21471	-6.85947	1.24434
Cha05g009540	2.77184	0.262726	6.03677	-3.41174	1.11728
Cha04g015780	0.283954	9.63332	9.59468	5.08436	5.07859
Cha14g012540	9.69094	4.2086	2.28737	-1.2033	-2.0897
Cha05g007090	3.59971	0.051721	8.44907	-6.08492	1.22592
Cha12g001200	0.287144	3.11287	2.50249	3.44205	3.12305
novel.5930	3.24512	0.049752	0.0461556	-6.04864	-6.13057
novel.7020	1.53838	0.0391282	0.532135	-5.26926	-1.53597
novel.3560	0.888055	0	0	-7.15643	-7.23561
ChaUn13977.1	699.146	340.405	156.47	-1.03852	-2.16513
ChaUn8638.3	7.7577	1.02826	0.241192	-2.93054	-5.01861
Cha04g021060	1.81978	5.22143	3.70516	1.51843	1.02165
Cha01g014500	0.464707	2.41467	1.10086	2.37604	1.24025
novel.7826	1.88457	0	0	-7.15628	-7.2347
ChaUn9492.3	10.7998	3.58882	4.68868	-1.59404	-1.20989
novel.4311	3.85524	0	0	-7.22467	-7.30276
Cha08g008700	0.0466774	3.7722	0.462423	6.337	3.30888
novel.7220	3.06658	0.0434456	0.232136	-6.10553	-3.72278
ChaUn11909.3	2.77034	0.481206	1.01689	-2.51728	-1.45164
novel.3563	3.40977	0	1.65242	-7.13892	-1.04607
Cha06g013340	7.34689	24.2817	16.9096	1.72357	1.19785
novel.2029	413.672	991.182	950.26	1.26004	1.19595
Cha01g004780	1.8128	0	0.357585	-7.27405	-2.33959
Cha01g023720	1.48656	4.91721	3.50571	1.7268	1.23252
novel.986	1.96069	0	0.552189	-7.12075	-1.82792
novel.6029	1.50108	0	0	-7.15595	-7.2348
novel.5154	0	0.727028	0.992641	7.31933	7.76853
Cha04g000550	1.95254	0.121386	0.249637	-4.00616	-2.98025
novel.7596	0	2.62811	1.55986	7.73557	6.98114
Cha12g000590	0.993922	0.0814629	0.430157	-3.59404	-1.2179
novel.5850	0.224087	2.76921	0.927454	3.62719	2.04649
Cha08g009320	0.0357992	0.662828	0.656886	4.2118	4.19514
Cha10g001780	0	1.70299	4.45731	7.44858	8.83079
novel.6052	1.378	0.0359546	0	-5.29373	-7.82015
novel.7104	0.540866	0	1.53412	-7.17392	1.49926
ChaUn27254.1	0.46656	7.87742	4.81629	4.0735	3.36149
Cha13g000980	0.6764	3.89699	5.35375	2.52621	2.97928
novel.2425	1.03979	0	0	-7.08425	-7.16326
novel.2174	0	2.409	2.1184	7.26675	7.07621
ChaUn25172.2	0	3.98371	4.14394	7.35076	7.40565
Cha07g007770	0.196058	1.69131	0.911032	3.1066	2.20778
Cha07g014180	0	2.87119	6.88971	7.28442	8.54605
novel.7872	3.75177	0	0.0487147	-7.1029	-6.21957
ChaUn20290.1	2.80146	0	0	-7.12125	-7.20001
ChaUn10122.1	5.09087	0.0442781	0	-6.81398	-7.85544
novel.4553	2.78815	0	0	-7.1203	-7.19882
novel.4726	0	1.01169	0.671938	7.37706	6.7814
Cha14g003620	215.714	105.99	61.4084	-1.02504	-1.81746
ChaUn28735.1	0.0358882	3.26766	0.371717	6.50508	3.36632
Cha09g016480	2.50529	9.97074	7.6778	1.99224	1.61392
Cha01g005900	10.7605	34.3741	27.6128	1.67698	1.35635
Cha05g007290	14.0568	3.53379	6.73214	-1.99183	-1.06675
novel.4548	0	2.69723	0.621856	7.21317	5.0942
ChaUn23340.1	13.1643	36.515	30.2596	1.47038	1.19584
ChaUn9740.2	1.77431	0.296624	0.191891	-2.57462	-3.21059
ChaUn20506.1	1.32016	0	0.328	-7.06554	-2.02309
novel.1151	1.66737	0	0	-7.10274	-7.18089
Cha02g012090	4.23032	0	0	-7.13888	-7.21684
ChaUn11487.3	0	2.29201	4.93163	7.10897	8.21058
novel.2318	1.27414	0	0	-7.12042	-7.19852
Cha11g010460	0.466308	3.36913	4.41962	2.84914	3.2393
Cha06g012810	7.1196	2.07732	2.96176	-1.77292	-1.26957
novel.8761	0	0.956276	0.580431	7.35309	6.63
novel.8563	1.63904	0	0	-7.20853	-7.28844
Cha11g008040	4.28146	46.3718	11.1899	3.43715	1.38114
Cha15g009560	0.0425283	1.2837	0.332871	4.91416	2.96383
Cha02g013740	0.0568944	3.60694	5.75892	5.98553	6.6589
ChaUn13015.3	6.51505	2.16387	0.951153	-1.59118	-2.78209
Cha10g009250	44.6469	20.7035	16.4331	-1.1076	-1.44817
Cha10g012130	0	2.13329	0.516178	7.06867	5.0189
novel.4630	0	1.75781	2.93952	7.16197	7.89998
Cha08g003550	0	0.843673	0.544009	7.14275	6.50744
novel.7327	0	2.41843	2.26488	7.0701	6.9705
novel.5905	2.44418	0	0.994975	-7.08407	-1.30401
Cha14g012420	0.0983913	3.58315	3.12819	5.18509	4.98571
Cha07g013980	7.85626	0.12598	1.78784	-5.98393	-2.14806
novel.3421	0	0.395828	0.051324	7.09123	4.14184
Cha02g004290	0.025988	3.8836	8.16152	7.11429	8.1838
ChaUn11261.1	7.30763	0.923272	0.82282	-2.98027	-3.15597
novel.73	0.17218	2.16311	0	3.64842	-4.57885
Cha09g006470	0	0.554476	0.63591	7.15989	7.35624
ChaUn15930.2	4.17036	10.5823	9.88257	1.34252	1.23919
Cha01g014080	19.3079	8.48367	4.90315	-1.18691	-1.9826
ChaUn3716.1	0	2.12296	3.34908	7.18185	7.83844
Cha15g010710	10.3513	24.3826	41.5035	1.23553	1.99824
novel.4336	0.0438944	2.05487	0.869979	5.54548	4.30194
novel.6485	0.349145	2.83513	0	3.01975	-5.12529
novel.8526	0	1.10599	3.29368	7.13372	8.70419
novel.7004	1.39109	0	0.017401	-7.15685	-6.27287
Cha03g001670	17.1115	47.734	78.4621	1.48042	2.19317
Cha13g012340	0.619378	3.55165	0.131092	2.52132	-2.25532
novel.3130	210.957	76.0546	2.06322	-1.47314	-6.68211
novel.2166	0.686007	0	6.50025	-7.20803	3.23872
ChaUn24304.2	5.88883	14.7819	0.0977348	1.32779	-5.95089
Cha08g001730	1.18409	5.40798	6.7137	2.19179	2.49997
novel.6434	0	2.79771	3.29336	7.02566	7.2566
Cha10g011440	1.77698	8.85821	3.90303	2.31815	1.1316
novel.1271	0	2.36632	1.10437	7.11334	6.00891
Cha01g004620	2.74157	48.7262	8.243	4.15145	1.58614
novel.5971	2.09502	0.36472	0.403536	-2.52006	-2.38635
Cha13g006050	0.533422	3.02894	1.88675	2.50485	1.81863
novel.6998	1.32831	0	5.50553	-7.10213	2.04475
Cha08g007420	12.3874	33.8915	39.1764	1.4502	1.65624
Cha07g013810	1.87114	0.0284898	7.10682	-6.01226	1.92203
Cha05g000990	2.68693	21.8139	0.64069	3.0195	-2.08009
Cha01g014840	19.8983	8.34348	9.64425	-1.25453	-1.04973
novel.1751	1.66147	4.13978	4.78784	1.31659	1.52184
novel.1499	2.31298	0.0681264	0.0217694	-5.11924	-6.68456
novel.1081	1.50516	0	0.0178244	-7.10318	-6.22082
Cha07g010300	5.53034	1.80752	2.11982	-1.61356	-1.38789
Cha08g013670	5.05917	16.1964	33.5508	1.67824	2.7252
Cha10g007850	134.382	61.283	21.7201	-1.13272	-2.63634
novel.6578	0.889047	26.1358	2.51948	4.87608	1.49607
Cha09g012480	1.8486	0.294907	0.888383	-2.646	-1.06124
Cha04g022630	0.718646	2.9971	7.62068	2.06023	3.40347
ChaUn14714.1	0.617386	4.81661	2.5369	2.96436	2.03453
novel.8042	1.88204	0	0	-6.9686	-7.04728
ChaUn11857.1	0	0.492555	0.581416	7.2714	7.50431
ChaUn31235.1	3.00913	0	6.72796	-7.00858	1.15541
novel.1952	1.09108	0	0	-6.9883	-7.06692
novel.5055	4.18595	0	0	-7.06637	-7.14488
ChaUn25482.1	5.11168	17.5702	12.3626	1.78314	1.26985
Cha03g004080	0	0.90094	1.39713	7.25871	7.88402
novel.6125	0	0.601355	1.05362	7.03091	7.83866
Cha11g000990	0.976357	9.87316	7.04616	3.33981	2.848
novel.445	0.64784	2.51235	2.3445	1.95155	1.84859
novel.3682	0.684472	3.45616	2.52347	2.33504	1.87779
novel.4757	4.6881	1.59809	0	-1.55704	-11.0106
ChaUn28288.2	0.225246	3.20504	2.21634	3.82733	3.29028
novel.462	6.62507	14.8289	18.626	1.16169	1.48555
ChaUn35484.1	3.58519	0	0.315914	-7.04698	-3.48195
novel.4857	0	0.846457	1.31836	7.08892	7.72202
novel.1583	3.56834	0	0	-6.96892	-7.04726
novel.6652	1.26938	0	0.0175551	-6.98861	-6.1049
ChaUn19796.1	22.6211	6.63187	6.37131	-1.77	-1.83448
Cha03g012030	2.395	0.272571	0.0900712	-3.14756	-4.73898
novel.2284	2.84891	0	0	-6.96902	-7.04831
novel.443	2.22456	0	0	-6.92818	-7.00719
Cha01g001440	5.86892	1.8641	2.82806	-1.65411	-1.05609
Cha05g008850	0	2.41131	7.00448	6.98586	8.5198
novel.837	1.81613	0	0	-6.94845	-7.02674
novel.3420	1.403	0.0240382	0	-5.84074	-7.77277
Cha08g009380	2.76283	7.61585	9.52027	1.46236	1.78035
Cha12g002840	8.20317	1.53844	0	-2.41067	-8.73589
novel.4587	2.69403	0	0	-6.94895	-7.02746
novel.7092	1.61064	7.45714	4.21521	2.20788	1.38379
ChaUn9358.2	0.8618	0	0.0122582	-6.94813	-6.06518
novel.6735	0	1.96061	2.23642	6.95594	7.1391
novel.7251	2.64499	0	0.609772	-6.96823	-2.11478
ChaUn10298.1	0.0497894	1.41563	0.579791	4.82599	3.53987
novel.7942	0	5.98716	5.10596	6.96004	6.72622
Cha13g012960	0.434265	5.26674	5.23615	3.60093	3.58954
ChaUn16070.1	0	2.29564	2.86865	6.9731	7.2904
novel.6881	2.7341	0	1.22982	-6.96815	-1.15499
novel.6756	0.634825	3.35182	1.61053	2.40107	1.33901
Cha01g012140	1.66479	5.94236	4.72493	1.83361	1.49815
novel.2639	1.30513	0	0	-6.9285	-7.0074
Cha05g012410	0.784826	3.4412	7.6611	2.13287	3.28227
ChaUn13770.1	1.04787	4.45788	4.92188	2.0856	2.2266
Cha10g003740	6.25185	15.9843	14.1577	1.35368	1.17361
novel.7140	0	0.676061	1.10799	7.14734	7.86016
novel.1960	1.02463	0	0	-6.90707	-6.98576
ChaUn12040.2	2.38502	0	0.272875	-6.94833	-3.15346
Cha05g012540	1.35366	5.18037	2.72505	1.93557	1.00564
Cha05g011460	6.29047	0.569703	0.64576	-3.46136	-3.29339
Cha09g003830	0.217173	1.95196	0.808605	3.16677	1.89305
ChaUn5684.1	0	2.37947	14.2148	6.92114	9.49583
novel.7844	1.71696	0.0711286	0.134233	-4.58716	-3.67029
novel.5112	2.04618	0.326133	0.462386	-2.6513	-2.15787
ChaUn14762.2	0.422449	3.34294	2.79544	2.98219	2.71936
novel.2769	0.882977	0	1.8081	-6.88602	1.0285
novel.8705	0.0486473	1.59668	1.13667	5.03462	4.54101
novel.5410	0	1.63226	2.73386	6.99092	7.73365
ChaUn16866.1	3.03471	0.39366	0.382697	-2.93761	-3.00186
Cha01g023320	0	3.83795	9.066	6.97428	8.21175
novel.649	2.30598	0.0240735	0.246146	-6.55091	-3.25642
Cha09g006060	0.0889934	0.776492	0.637594	3.12286	2.83484
novel.3792	1.85643	0.0336906	0	-5.75295	-7.68517
Cha08g015910	0.974579	0.00932099	0.107551	-6.56449	-3.17239
Cha13g002710	3.97644	12.0896	12.9763	1.60481	1.69999
novel.4343	1.12935	0	2.43085	-6.88667	1.10089
Cha12g004810	3.52708	0	0.394256	-6.86506	-3.13044
ChaUn11115.3	0.0166283	0.911179	0.547524	5.77208	5.03312
ChaUn4917.1	5.29989	1.82086	1.73181	-1.54023	-1.61476
novel.2818	1.6098	0.161467	0.421253	-3.31717	-1.94309
ChaUn23522.1	0.861273	5.0888	0	2.56274	-5.57887
novel.3531	2.19114	0	0	-6.94835	-7.02836
novel.7711	0	1.7703	0.346766	6.91989	4.55988
Cha14g001780	1.0945	43.6612	2.5812	5.31794	1.23582
ChaUn14484.2	4.60436	1.0025	1.07828	-2.20685	-2.09793
novel.7354	0.0316919	1.1602	2.23824	5.19196	6.13944
Cha04g012490	0.0286269	1.60278	0.267998	5.80612	3.22361
Cha02g018630	6.93432	2.14189	2.86814	-1.69751	-1.27871
novel.5555	2.75751	0.370998	0.0350701	-2.88615	-6.28089
ChaUn12242.1	0.801916	4.19346	1.89784	2.38376	1.23822
Cha01g002920	1.06833	4.31659	10.4709	2.01468	3.28819
ChaUn34434.2	2.14402	0	0.636403	-6.84319	-1.7539
novel.3257	3.16676	0	0	-6.86514	-6.94355
Cha10g010870	0.413744	2.54699	1.32504	2.61835	1.67487
Cha10g001870	2.77596	0.219091	0.232276	-3.67137	-3.59403
novel.1052	4.67892	0	0	-6.92883	-7.00761
Cha04g018600	1.06796	3.58226	2.17896	1.74545	1.02455
novel.7010	1.56886	0	0.281575	-6.8434	-2.4833
ChaUn13845.1	2.23016	0	0.0336532	-6.88607	-6.00397
novel.4955	0	1.18999	4.42741	7.0914	8.98589
Cha04g008820	1.0269	6.77646	2.87559	2.7219	1.48195
Cha05g009220	0.151137	2.23937	0.832841	3.88739	2.46007
novel.3314	1.9032	0	0	-6.92821	-7.00599
Cha10g009450	7.37919	0.868173	0	-3.09524	-7.84405
novel.38	1.35338	0.0246371	0.319042	-5.7536	-2.0823
novel.8737	0.0126704	1.2647	3.45107	6.53337	7.97922
ChaUn7500.2	12.196	29.435	4.55439	1.27131	-1.42826
novel.5019	1.04525	0.142808	0	-2.88624	-9.0577
novel.6914	0.939147	0	2.31432	-6.84291	1.29628
novel.4906	12.8933	32.2474	30.2956	1.32057	1.22742
ChaUn18771.1	3.52349	0	0	-6.90779	-6.98583
novel.4228	1.56682	0.421966	3.76174	-1.88973	1.25806
novel.3277	2.22507	0.0385372	0.0191943	-5.8162	-6.78703
Cha06g006060	1.09206	8.54692	0.103949	2.96946	-3.39155
Cha14g000330	0.082328	4.77538	15.7765	5.85443	7.57789
Cha01g016190	3.05784	16.2018	8.37804	2.40466	1.44736
novel.1787	0.0917487	1.28922	1.85691	3.80704	4.33108
Cha09g012470	21.7906	47.3042	8.10882	1.11706	-1.43284
Cha15g002300	2.56212	13.0395	9.40949	2.34413	1.87108
novel.5170	0.0110329	0.730906	2.08114	6.04233	7.55218
Cha04g011830	17.1031	37.8673	46.8512	1.14713	1.44772
Cha02g006610	5.33654	12.2842	12.9674	1.20209	1.27533
ChaUn19927.4	0	1.29646	1.15096	6.82578	6.64732
novel.8123	0.0814238	1.45591	0.517527	4.16226	2.66301
novel.8456	3.40044	0.209601	0	-4.01233	-7.74801
Cha15g005100	3.6421	0	0	-6.8432	-6.92125
Cha02g003440	0	3.61616	5.09987	6.9557	7.44852
Cha06g004660	4.4561	0.87134	1.67061	-2.35934	-1.42064
Cha09g010630	0.218194	1.13399	1.38764	2.37831	2.66454
ChaUn8836.2	2.8815	0	1.19022	-6.8656	-1.2805
Cha05g011120	1.77897	10.8008	12.72	2.60176	2.83155
Cha08g007120	3.91191	0.592837	8.17478	-2.71908	1.06056
Cha04g002500	4.01377	0	9.08814	-6.82145	1.17227
novel.5961	5.07574	1.74597	0	-1.54296	-9.37772
novel.5919	0	1.78619	1.17403	6.87314	6.2654
novel.2925	10.2298	0.878652	22.4084	-3.56571	1.12532
ChaUn17986.1	0	1.93883	2.7008	6.88534	7.35998
ChaUn15265.2	6.29058	0.068877	23.0357	-6.48133	1.8684
novel.6587	0	2.0768	0.774573	6.94985	5.52594
ChaUn14510.1	9.76593	22.5258	23.7472	1.20386	1.27718
ChaUn5014.6	1.46669	7.0146	3.99585	2.25815	1.44069
novel.7418	0	0.763765	0.338007	7.07025	5.8931
ChaUn12326.1	0.23588	3.61265	3.15926	3.93343	3.73687
ChaUn10377.3	3.48933	19.2081	0.538785	2.46368	-2.69235
novel.8179	0	2.39489	1.61778	6.83823	6.26755
ChaUn8052.1	3.40245	0.946489	1.45247	-1.8486	-1.23222
novel.7171	0.751697	0	0.0118485	-6.79911	-5.9166
ChaUn16910.1	15.2976	5.14266	6.86903	-1.57498	-1.15877
ChaUn9796.3	6.8584	0.0743872	17.6958	-6.49517	1.36197
novel.942	1.5671	0.0175166	0	-6.45176	-7.49312
novel.2709	2.51	0	0	-6.84373	-6.92308
novel.3367	0.0208704	2.08839	2.38879	6.53712	6.72872
ChaUn12829.1	1.11082	0	0.357475	-6.75316	-1.64599
novel.7108	2.15967	0	0.0947292	-6.79933	-4.45688
novel.7161	1.26033	5.49635	2.87751	2.12382	1.187
novel.554	2.04187	0	0	-6.79828	-6.87749
novel.1285	0	2.74719	0.644842	6.77165	4.67015
novel.4321	5.04337	0.214578	0	-4.61026	-7.56448
Cha03g002360	0	2.80074	0.571516	6.81986	4.51847
ChaUn12350.1	3.77417	0.0768007	0.0745048	-5.63988	-5.71558
Cha06g020260	21.9598	8.71986	45.3593	-1.33339	1.04296
novel.6460	1.17592	0	0	-6.75301	-6.83231
Cha02g002220	0.11186	2.65381	0.945893	4.57005	3.07342
Cha14g003030	1.03384	4.62823	4.30432	2.16331	2.05338
ChaUn5627.2	11.0833	4.05352	5.03872	-1.44967	-1.14132
Cha05g009600	3.69756	1.01498	0.249279	-1.86377	-3.90228
novel.211	1.65863	0	0	-6.72943	-6.80857
novel.5373	1.59554	0	0	-6.84301	-6.92067
Cha01g016050	3.0953	0	0	-6.75293	-6.83243
ChaUn23179.1	3.93063	0.294227	0.139134	-3.76309	-4.84649
Cha01g012500	0	2.39359	0.829978	7.0832	5.55203
novel.8177	0	0.28121	1.67991	7.02725	9.60706
Cha11g002390	4.87682	0.135169	1.54634	-5.14528	-1.66508
novel.6494	0.535614	2.18439	0	2.02428	-6.96476
Cha10g006480	0.0191221	1.81816	1.50002	6.45962	6.18088
novel.2728	6.74372	2.09372	0.648708	-1.68444	-3.37255
Cha03g006490	10.151	3.56178	24.2168	-1.5145	1.24881
novel.1388	0	2.32884	1.11236	6.85017	5.78316
novel.934	2.8302	0.0310449	0	-6.37593	-7.41635
ChaUn7572.1	2.3344	11.2952	34.6483	2.27404	3.8888
Cha15g003590	1.24185	6.62969	3.14529	2.41455	1.33415
ChaUn6339.5	6.07233	57.6889	13.9635	3.24789	1.19617
novel.1348	2.8505	10.8593	15.3852	1.92955	2.43283
novel.7575	1.37272	0.0292096	0	-5.61951	-7.5639
ChaUn5473.7	2.68715	0.674877	0.825285	-1.99145	-1.70702
novel.5713	1.36392	0	0	-6.7295	-6.80894
novel.270	0.672102	4.30447	4.01421	2.67866	2.57915
novel.731	0	0.572813	1.63924	6.78126	8.2936
novel.3395	2.96061	0.0993586	6.07026	-4.89587	1.02939
Cha15g001970	0	3.75674	1.22087	6.98729	5.36538
novel.1086	0.555422	0.0061182	12.4914	-6.36054	4.48607
Cha14g012910	0	4.50333	2.11012	7.11759	6.02197
novel.5228	0	1.78956	0.520451	6.72358	4.93644
Cha03g021920	2.6502	8.00999	6.56575	1.59532	1.30153
novel.8239	0	1.31703	4.93564	6.76503	8.66679
novel.6274	0.252835	2.3997	0	3.24396	-4.785
Cha01g003630	6.86883	1.13076	2.31969	-2.61187	-1.57275
Cha15g008780	1.99694	0.0219083	0.041803	-6.37589	-5.56212
Cha13g004750	15.6648	6.61519	4.85376	-1.24579	-1.69517
novel.2333	0	4.05096	4.26891	7.05748	7.13283
ChaUn18438.1	1.05736	0	0	-6.75303	-6.83096
ChaUn19893.1	1.65768	0	0.111459	-6.7301	-3.9355
Cha07g010310	8.50539	2.79262	1.84066	-1.60821	-2.21173
ChaUn15006.1	21.5189	8.5002	7.78988	-1.34185	-1.47153
ChaUn7684.11	3.39435	0.0386455	0.153986	-6.3127	-4.48763
Cha13g003000	0	3.88278	13.4735	6.81618	8.60818
ChaUn8047.1	1.32021	0.0160663	3.08588	-6.32915	1.21958
novel.1332	1.63406	0.31866	0.332588	-2.36824	-2.30244
Cha05g014950	1.93841	0.0648823	0.898561	-4.93421	-1.11451
ChaUn18772.2	0	2.46426	11.1749	6.7719	8.94519
novel.8423	0	5.08494	1.58596	7.00183	5.31673
Cha12g012170	4.22317	1.16617	0.804068	-1.86256	-2.39521
Cha12g011320	1.26175	3.59431	4.90698	1.51141	1.95445
novel.5862	1.63883	0	0.545932	-6.68124	-1.58811
ChaUn27908.1	3.61871	0.888781	7.71375	-2.02589	1.087
Cha07g013280	0.327334	2.11409	1.07241	2.69076	1.70776
ChaUn18384.1	0.0521759	5.00637	1.81056	6.48193	5.00558
novel.7791	0.301806	4.59351	1.11356	3.92773	1.88168
novel.6078	1.08979	0	0	-6.75274	-6.83059
novel.1119	2.61485	0.0794737	0	-5.00773	-7.521
ChaUn10324.2	0	1.08917	2.40358	6.72866	7.86516
novel.4333	0	1.62619	0.539709	6.69314	5.09478
Cha14g011350	0	3.28453	1.01331	6.69314	4.99124
Cha09g001050	0.427377	3.07714	1.81852	2.84841	2.08493
novel.4325	1.44421	0	0	-6.65683	-6.73569
novel.7640	0	0.994715	0.600568	6.73499	6.00679
ChaUn13112.1	9.39294	2.47254	3.01918	-1.92185	-1.6446
novel.1075	0.854384	0	1.77508	-6.82072	1.0479
Cha10g007220	1.96625	7.41414	4.65001	1.91654	1.2345
Cha01g013040	0.724577	2.66876	1.55825	1.88195	1.09995
novel.6973	0.295576	3.5742	2.18635	3.59014	2.88007
ChaUn22257.2	0.163358	3.01334	4.62873	4.20374	4.8205
novel.6152	0.135362	1.26058	0.643951	3.21368	2.2447
novel.3567	1.96489	0	0	-6.65652	-6.73544
ChaUn6918.2	1.62821	6.65389	3.76387	2.02864	1.20253
novel.4832	1.06117	0	2.71507	-6.68176	1.34909
novel.7955	0	1.47826	0.574589	6.71671	5.35046
Cha09g006460	0	1.38524	1.22459	6.72054	6.5371
Cha02g014890	3.8165	9.37852	16.3844	1.29705	2.09632
ChaUn5822.2	2.23701	9.29292	7.53608	2.05382	1.74857
novel.1137	2.99483	0.103635	0.0318221	-4.912	-6.48602
novel.7813	1.32224	0	0.0206185	-6.70628	-5.82362
Cha09g009720	0	0.658893	1.47003	7.02935	8.18554
Cha06g007370	4.21893	1.44693	0	-1.54659	-9.26579
novel.2462	0	0.931639	0.567076	6.76219	6.03335
Cha07g014610	0.218103	1.47158	2.57984	2.75191	3.55798
novel.8589	0.36921	3.35521	0	3.17972	-5.33613
novel.6746	2.49854	0	0	-6.88543	-6.96616
novel.2838	0	2.63842	0.649908	6.73825	4.7168
Cha08g012650	6.64848	1.57747	2.11718	-2.08371	-1.65675
novel.3201	2.38571	0	0	-6.65669	-6.73491
ChaUn19624.1	2.34471	0	0	-6.63145	-6.71056
ChaUn5117.6	2.8952	0.182728	0.0300267	-3.98499	-6.54448
Cha03g001320	2.99052	11.0225	7.89692	1.87844	1.39456
ChaUn8514.2	4.32894	0.534577	0	-3.01876	-7.75995
Cha12g002560	1.30252	7.5265	5.00703	2.53106	1.93636
ChaUn9924.1	1.73899	8.18932	3.98945	2.23361	1.19386
novel.5265	1.38998	0.0292316	0	-5.54611	-7.47753
novel.7120	0	1.93935	2.68039	7.0274	7.49455
ChaUn20798.1	1.09013	0.130318	0.431227	-3.04816	-1.34204
ChaUn19085.2	0.765276	0	0.0214136	-6.9702	-5.18415
Cha07g012710	0	0.474241	0.770211	6.68231	7.38109
ChaUn25998.1	1.23584	4.17883	3.46345	1.75934	1.48136
novel.5148	8.00391	2.38249	0	-1.74759	-9.12638
Cha07g013150	0.58853	0	1.4073	-6.70578	1.25323
Cha03g020620	29.2663	78.9813	66.1915	1.43106	1.1712
ChaUn32381.1	1.50352	9.41729	4.21514	2.646	1.48258
Cha14g012860	8.82568	1.34499	0.264195	-2.71673	-5.04686
novel.1825	1.53659	0.129877	0.0608846	-3.56948	-4.65495
novel.3381	1.24086	0.013111	0.126321	-6.42105	-3.29212
novel.7787	3.68997	0	0	-6.60594	-6.68471
novel.5127	3.31806	0.769804	0	-2.11709	-8.71026
novel.5327	0.18291	1.73076	2.45985	3.24229	3.74598
novel.2310	1.73017	0	0.181606	-6.63185	-3.26081
Cha12g013100	2.89913	0.102896	0.0955387	-4.81566	-4.9016
Cha12g004660	0	0.462928	0.16956	6.80895	5.35143
novel.8712	0	1.24054	1.19011	6.61897	6.55748
Cha06g013620	0.0605691	1.32753	0.845289	4.45773	3.79692
novel.6280	1.11803	0	0	-6.63224	-6.71066
Cha14g012850	12.7206	5.58419	0	-1.18723	-9.85479
Cha06g012820	3.14729	0.309805	1.34711	-3.33349	-1.22689
Cha01g018900	9.20185	1.44806	2.30269	-2.68221	-2.00216
novel.3086	1.91561	0	0	-6.58045	-6.65933
ChaUn22440.2	4.08815	1.06353	0.694159	-1.94261	-2.57085
Cha01g009460	6.63204	17.1434	13.8794	1.36901	1.05937
novel.7320	0.191824	1.43966	0	2.90354	-4.87736
novel.3848	1.72079	0	0	-6.5803	-6.65865
ChaUn14016.4	6.43092	0.488268	0.179747	-3.71203	-5.19704
novel.5602	1.26349	0	0	-6.58045	-6.65961
novel.574	1.77196	0	0.565515	-6.6064	-1.65671
novel.5089	0	1.91641	2.17961	6.80062	6.9854
novel.4372	0	1.77365	1.50138	6.62759	6.3868
novel.1433	1.8208	0	0	-6.5536	-6.63269
ChaUn18185.1	2.21893	0.0275817	0.239786	-6.19486	-3.20997
Cha12g001980	0.88057	4.70131	2.08155	2.41541	1.23757
novel.493	1.05351	0.0924317	0.126785	-3.53939	-3.05852
Cha04g017720	6.88567	19.8287	25.662	1.52298	1.89235
novel.2555	6.57983	16.7089	15.6478	1.34388	1.2447
Cha03g009230	3.81428	11.7272	1.51596	1.61926	-1.33838
novel.3345	0	1.50905	1.62692	6.70667	6.80669
novel.2134	1.36172	0.124767	0.0302748	-3.42794	-5.49112
Cha04g010140	0.51915	4.58528	0.040308	3.13947	-3.61535
novel.7382	1.14144	0.0245207	0	-5.51628	-7.44687
Cha02g006220	0	2.67025	1.8407	6.59695	6.05706
Cha12g003410	3.04165	13.9017	9.75745	2.19078	1.67835
ChaUn16046.1	0.658761	4.08061	10.4069	2.62727	3.97753
Cha07g006460	0	1.26044	3.11727	6.62036	7.92473
novel.1129	0	2.45299	4.58305	6.75963	7.66117
novel.6726	1.22326	0.0150174	0	-6.21259	-7.25338
Cha04g002390	4.28062	1.88021	2.05566	-1.18928	-1.0617
ChaUn7791.3	2.35843	5.76976	0.674585	1.29094	-1.80385
ChaUn24644.2	0	0.825861	0.886346	6.58068	6.67576
novel.2952	1.55331	0	0	-6.52674	-6.60582
Cha12g005400	0.170769	2.77453	1.60222	4.01833	3.22828
novel.699	0	2.16921	3.53788	6.76632	7.47079
novel.676	0.131901	6.98232	1.3266	5.72608	3.32696
ChaUn12489.4	0.890729	0	2.27616	-6.57998	1.34924
Cha08g006910	0.473049	4.87368	8.56196	3.36307	4.16937
ChaUn29181.1	20.0307	7.25295	3.74531	-1.46309	-2.41874
Cha06g002820	2.12318	0.106181	0.469541	-4.30371	-2.1782
Cha02g007380	4.35123	0.190675	0	-4.48979	-7.41685
Cha15g004170	0	3.26546	2.83833	6.56704	6.36267
ChaUn16271.4	5.87682	1.83039	2.56636	-1.68044	-1.20243
Cha12g003250	1.16471	3.62641	5.00362	1.63796	2.09873
Cha01g003910	4.86124	0.760991	0.633865	-2.68477	-2.94173
novel.1829	0	2.18118	2.4091	6.87053	7.00416
Cha09g008920	1.14766	5.40711	4.08281	2.234	1.82574
novel.3346	1.90471	0	0	-6.7519	-6.8306
Cha14g004140	22.0054	46.5336	7.1626	1.08021	-1.62518
Cha07g011250	2.83607	0	0.348577	-6.60559	-3.02581
ChaUn14145.2	1.50763	0	12.2381	-6.5531	3.01512
ChaUn4275.2	3.23959	0	0	-6.52633	-6.60484
novel.644	0.864123	0	0	-6.52716	-6.60623
novel.4215	1.36058	0	0	-6.55435	-6.63294
novel.4377	0.969314	0	0	-6.55345	-6.63143
ChaUn6730.6	1.77495	27.2013	6.6866	3.93705	1.90954
Cha07g014480	0.024963	1.86715	0.94166	6.12541	5.13394
novel.4003	1.80344	0.0234241	0.157758	-6.1224	-3.50862
novel.7842	0	1.75174	3.13798	6.56926	7.4069
Cha08g000130	3.17736	0.299378	0	-3.40353	-7.33722
novel.2891	2.79681	0	0.4199	-6.55309	-2.76005
Cha10g001790	2.54619	0.670626	5.55069	-1.92541	1.11981
novel.1505	6.01825	1.40473	2.30288	-2.09975	-1.39558
ChaUn8726.3	10.8702	4.49988	3.57446	-1.27243	-1.60986
novel.8256	1.98745	0.491643	0.256511	-2.01829	-2.9685
Cha05g010400	0.0226327	0.463705	1.24303	4.35661	5.77657
Cha02g006440	0.0749619	1.4758	0.843909	4.29882	3.48646
ChaUn8544.2	0.582582	0	0	-6.49939	-6.57771
ChaUn5286.1	1.16952	0	0.129961	-6.49964	-3.15222
ChaUn18298.1	1.59962	7.94417	4.20513	2.30783	1.38707
Cha11g007670	10.0342	22.5766	23.0104	1.16944	1.1929
ChaUn11951.2	16.016	2.99675	1.96493	-2.4272	-3.0269
novel.2871	0	1.46454	0.807529	6.6275	5.76681
novel.6079	2.72739	0	0	-6.52726	-6.60551
Cha06g010920	0	3.16171	1.9322	6.49644	5.78082
novel.4234	3.3207	9.88622	7.10133	1.57335	1.09042
novel.4588	0	0.870221	1.54954	6.75381	7.58711
ChaUn13040.1	2.70435	0	0.161492	-6.47095	-4.09791
novel.3320	1.08418	0.0147403	0	-6.06582	-7.10668
Cha15g005550	9.35025	1.34057	4.09732	-2.80445	-1.19372
Cha02g016500	2.24224	60.4144	7.01745	4.75004	1.64226
Cha07g003870	2.67835	0.563356	10.7477	-2.25079	2.0015
Cha12g009760	1.51379	7.80983	19.352	2.3655	3.67332
Cha07g002410	0.581471	3.24875	1.44274	2.47916	1.30638
novel.5797	1.1599	0	0	-6.47078	-6.54966
ChaUn18019.1	2.40573	0.766054	0.701308	-1.64921	-1.78651
Cha14g004350	0.182483	1.99592	1.14776	3.44642	2.64828
Cha02g001820	0.451295	1.43403	0.0293508	1.66778	-3.89781
novel.430	2.78607	0.0701766	0.0957065	-5.3742	-4.87846
novel.485	0.858018	0	0.0339506	-6.47158	-4.68566
ChaUn7876.1	0.165103	69.976	26.54	8.72292	7.32423
Cha09g013950	8.52192	204.968	0.351478	4.58544	-4.60295
ChaUn17758.3	5.11166	0.0736507	0.274762	-6.08531	-4.25756
ChaUn21300.1	1.86173	0.27583	0.454689	-2.75905	-2.03734
Cha04g017780	3.55372	0.737456	0.479679	-2.26218	-2.89662
Cha06g004450	1.0182	5.65114	3.86812	2.47039	1.92129
Cha10g002510	0.0798047	1.26813	0.578701	3.9893	2.85218
novel.4876	0	0.614249	0.854393	6.60962	7.08551
novel.6228	0	0.321048	1.26675	6.51814	8.49102
Cha11g006450	0.567537	0	1.69339	-6.47094	1.57122
novel.3603	0	0.425029	4.95625	6.67334	10.2157
novel.7286	0.381166	2.4969	0	2.71051	-5.12415
novel.797	0	0.197186	2.57952	6.55757	10.263
Cha10g014450	2.80073	9.34124	1.06381	1.73739	-1.40661
Cha01g010880	5.48098	1.77834	13.805	-1.62255	1.32693
ChaUn12727.2	0	0.981625	0.444613	6.57686	5.43178
novel.6586	2.90728	0.323817	0.140832	-3.17745	-4.39376
novel.2148	0	2.14049	2.31489	6.46263	6.5688
novel.1287	1.89371	0	0	-6.47192	-6.55065
novel.8421	1.36043	0	0.0489657	-6.49954	-4.74009
ChaUn8324.2	14.3441	5.71244	4.41507	-1.3308	-1.7047
novel.6875	2.93175	0	0	-6.47061	-6.54937
Cha02g005520	0	1.31425	1.99349	6.49092	7.08205
novel.7696	1.48726	0	0.0306365	-6.41338	-5.53094
novel.4717	0.524115	2.94558	2.1294	2.48809	2.0168
Cha12g011180	1.33268	3.41396	0.0861068	1.35733	-3.96455
ChaUn12089.3	0	2.57067	1.5455	6.44427	5.7059
Cha05g014200	0	0.609508	0.579967	6.44397	6.36941
novel.825	19.4571	7.204	0	-1.43511	-9.20373
Cha08g004230	3.93358	8.34221	9.25348	1.08263	1.22971
ChaUn8612.1	0.668126	0.0173969	0.253291	-5.27898	-1.40599
novel.2249	0.859111	2.49032	3.55826	1.53234	2.04472
ChaUn18156.2	0	1.46169	1.66228	6.47475	6.65288
Cha07g009580	3.74622	0	26.2244	-6.65569	2.8006
Cha12g011120	8.15519	3.94604	3.19754	-1.04604	-1.35436
novel.2947	0.223589	1.23177	2.25585	2.45663	3.32788
novel.5440	1.81628	0	0	-6.60653	-6.68384
ChaUn37429.1	12.1662	5.46839	4.13064	-1.15218	-1.56584
ChaUn29720.1	2.13953	0.0316541	7.64321	-6.04701	1.832
Cha06g003110	0.436571	0	0	-6.6803	-6.75857
Cha15g000910	1.67269	0	0	-6.44305	-6.52115
ChaUn16325.2	0.270331	3.07036	4.55507	3.50415	4.07011
novel.81	0.287468	6.17439	2.79659	4.42269	3.27544
ChaUn5561.1	0.0340244	1.03476	0.485287	4.93006	3.82891
Cha10g005170	3.45889	1.02667	0.623249	-1.75136	-2.47617
Cha06g003440	0	0.95701	1.03019	6.43204	6.53
novel.7456	0	0.664648	0.348995	6.60031	5.67237
Cha10g006730	2.28029	0.630432	6.02449	-1.85814	1.39568
Cha12g001520	1.02437	0	0	-6.38348	-6.46232
Cha06g014830	4.52587	14.8474	15.7531	1.71096	1.79427
Cha09g009950	5.31299	11.0351	1.61058	1.05394	-1.72229
ChaUn2842.8	2.80035	0.920768	0.0267322	-1.60505	-6.74203
novel.8743	1.7703	0	0	-6.38348	-6.46217
novel.8795	0.146258	1.69372	1.84749	3.53075	3.65297
Cha02g006360	0.0169655	1.17408	0.675205	6.00249	5.20156
novel.2283	3.92259	1.39526	1.44972	-1.49165	-1.44166
Cha10g006800	0	1.21391	0.491687	6.41098	5.099
novel.3057	0.0933116	1.83814	1.4151	4.29567	3.91558
novel.4180	0.544287	0	2.12781	-6.4712	1.96087
ChaUn29722.6	0	1.96152	0.425235	6.5215	4.31401
Cha05g009510	0.961927	6.46087	7.64254	2.74317	2.98408
ChaUn9344.1	0	1.41663	5.24305	6.40893	8.29425
ChaUn8673.3	2.12934	0	0	-6.38347	-6.4628
novel.8026	2.64193	0.12302	0	-4.3943	-7.32129
novel.6061	0.0570375	1.04403	0.623564	4.19234	3.44529
novel.4399	2.24796	0	4.63405	-6.38404	1.0413
Cha03g002490	0	1.12864	0.271355	6.59216	4.53183
Cha06g002960	0	0.810449	0.41582	6.40318	5.43082
ChaUn11640.5	0.530558	14.7991	3.87582	4.80016	2.86414
ChaUn30287.1	0	2.37939	1.63406	6.40099	5.85329
Cha15g010060	4.65396	11.9138	1.55618	1.35602	-1.58522
novel.6899	0.0184335	0.743361	0.753601	5.33225	5.35077
novel.1520	0	5.09174	1.59674	6.62545	4.9445
novel.8127	1.37766	0	0.0537243	-6.38423	-4.62334
novel.269	0.722962	3.47821	0.106581	2.26395	-2.75569
Cha11g005230	8.72272	20.3821	19.1524	1.22186	1.12944
novel.1800	0	0.945197	1.83675	6.37321	7.32698
ChaUn8216.1	4.54439	1.07721	0	-2.08318	-8.23478
ChaUn9507.1	0	2.2739	14.0967	6.48654	9.11569
Cha06g007880	0.340975	1.88362	1.54253	2.46614	2.173
Cha04g017180	6.22659	15.1435	17.0512	1.28045	1.44788
novel.2584	0.640836	0	0	-6.44284	-6.52284
Cha08g011310	0.712398	2.54454	1.94446	1.83873	1.44395
novel.234	1.195	0	0.313849	-6.38387	-1.92385
novel.1593	0.512229	0	0	-6.44207	-6.51996
Cha01g009090	0.878757	4.95256	17.0423	2.49018	4.27102
novel.3827	1.93473	0	0.125968	-6.3538	-3.9782
Cha06g009970	0.210106	1.3596	1.92998	2.69471	3.19636
ChaUn7838.2	1.06347	0	0	-6.41413	-6.49224
novel.5721	1.22326	0.269458	2.70285	-2.18263	1.13965
Cha05g010740	2.37207	0.223403	1.07919	-3.39923	-1.14408
Cha10g002760	0.997901	0.253649	3.98734	-1.97305	1.99351
Cha07g013970	2.49574	0.280208	0.528135	-3.14364	-2.25263
ChaUn8990.1	0.25918	5.02658	5.75588	4.27748	4.4717
ChaUn5550.5	1.5682	0.16804	0.287213	-3.23073	-2.46053
Cha06g014330	2.85019	0.183169	0.333288	-3.99575	-3.09429
novel.5704	0	1.01889	0.84973	6.4235	6.16056
Cha12g000320	1.44304	0	4.72025	-6.44216	1.7055
novel.2457	4.7752	0.689273	1.00545	-2.79728	-2.24796
Cha15g004160	0	2.56713	1.72864	6.38381	5.80645
Cha10g004450	0.0791722	3.12068	5.76095	5.29765	6.17693
ChaUn13438.2	0.280609	3.5934	6.28225	3.67732	4.47908
Cha10g013130	7.96075	1.72733	2.22161	-2.19984	-1.85294
novel.2280	0.22792	2.2645	1.91202	3.30909	3.06327
Cha15g004180	0	1.39542	1.31054	6.38555	6.29153
novel.8153	0	1.41676	1.50318	6.51626	6.59758
ChaUn20081.2	1.14282	3.70008	0.261816	1.6937	-2.13903
novel.5276	0	1.74665	0.39529	6.42964	4.28388
Cha02g005930	0.0125822	0.946008	0.546115	6.12188	5.32754
novel.6466	2.04411	0.631206	0.493807	-1.69834	-2.06509
Cha01g012060	0.464474	2.27703	2.26326	2.29609	2.28116
novel.1781	0.0512538	1.4897	0.426395	4.8576	3.05071
ChaUn14484.3	2.49406	0.553934	0.535725	-2.17475	-2.22168
Cha11g001080	0.831673	9.47264	4.45525	3.51223	2.42019
novel.638	1.27727	0.074946	6.26716	-4.10709	2.28895
Cha02g007910	23.3656	7.92498	0.395075	-1.55719	-5.91657
Cha10g001280	0	0.396414	0.283065	6.593	6.10144
novel.2023	1.05928	0	0.231045	-6.29045	-2.19956
Cha07g005960	1.10415	0	0	-6.35362	-6.43154
ChaUn9679.2	0.183597	1.64483	3.77703	3.15911	4.35791
ChaUn17257.1	1.11338	8.61584	0	2.94653	-5.92116
Cha11g010710	0.256612	2.06705	0.956651	3.00978	1.89174
novel.943	2.72849	0.0389371	0.196512	-5.98649	-3.83301
Cha12g010030	2.14635	0.13314	1.05669	-3.98452	-1.02534
Cha07g014430	2.33684	10.6414	8.21362	2.18675	1.8105
ChaUn9724.3	1.28356	3.16533	3.83972	1.30005	1.57542
Cha07g012810	4.10964	0.484636	0.597089	-3.0827	-2.78845
Cha01g017530	2.07932	0	0	-6.29104	-6.36983
Cha13g007400	1.68614	7.1758	3.69673	2.09058	1.12518
Cha02g019340	4.87254	11.8487	10.2056	1.28121	1.06301
novel.6412	3.41731	0.0481041	0.0444572	-6.00701	-6.0845
Cha08g013130	0.97457	0.0161711	0.0704255	-5.88173	-3.76229
ChaUn9660.5	4.37125	0.180217	0.119171	-4.57424	-5.22543
Cha07g012950	1.56466	0.230078	3.16854	-2.75838	1.0132
Cha01g014750	3.64151	11.1373	9.6948	1.61152	1.41096
ChaUn16320.1	0.100515	1.84472	1.36326	4.20144	3.76221
novel.3643	0	0.325934	0.241451	6.52026	6.08653
ChaUn21130.1	6.42136	2.44784	1.68388	-1.39585	-1.93522
novel.7810	2.08842	0	0	-6.25806	-6.33687
Cha05g012750	4.8661	0.140353	1.06375	-5.17828	-2.19018
Cha11g014130	0.185391	1.87872	1.35505	3.34058	2.86438
novel.836	1.87085	0.0310378	0.0555921	-5.88186	-5.06871
Cha15g010420	1.26763	4.68441	3.45737	1.88805	1.44553
novel.136	1.47338	0	0	-6.55456	-6.63193
ChaUn4721.1	332.302	165.663	127.815	-1.00476	-1.38371
Cha10g000520	5.15976	2.04828	2.39334	-1.33287	-1.11405
novel.5497	2.1157	0.537649	1.05421	-1.9778	-1.0139
Cha13g010300	3.39338	7.20997	6.81132	1.08739	1.00171
Cha08g006450	0	2.9676	1.27138	6.34957	5.11885
ChaUn10225.4	9.79503	23.6235	29.0296	1.27052	1.56148
novel.4908	9.89643	2.88795	0.115273	-1.77668	-6.45366
novel.4316	1.64093	0	0	-6.25817	-6.33653
Cha09g011020	0.0288052	1.24342	10.6933	5.43067	8.52539
novel.2772	0	1.69553	0.546707	6.27114	4.63487
Cha10g002230	14.2395	4.78944	5.67269	-1.57719	-1.33341
Cha09g016780	0.0705328	1.05219	0.825572	3.89747	3.54823
novel.5594	1.65403	3.74976	3.55977	1.18078	1.10106
ChaUn8089.2	0.027151	2.0238	1.36528	6.12218	5.54655
novel.5175	0	1.134	0.876032	6.31368	5.93585
ChaUn24900.1	2.71509	8.03869	0.352627	1.56355	-2.94889
Cha01g008390	0.578193	35.2599	2.39754	5.92686	2.04579
novel.5677	0.946473	0	0	-6.29125	-6.36966
novel.4792	0.952567	0	0	-6.35296	-6.43058
novel.3523	0	1.44759	0.414153	6.3181	4.51465
ChaUn10126.2	1.01318	4.29015	2.27498	2.08149	1.16159
novel.90	1.62936	0.0254146	0.648649	-5.85892	-1.33815
novel.614	0.272018	2.18761	3.50848	3.00308	3.68294
novel.8319	0	1.08356	1.7763	6.28009	6.98862
novel.8062	0	1.1938	0.550091	6.26881	5.14424
Cha09g010510	0.875219	0.158022	2.75507	-2.47092	1.64844
Cha02g004240	2.7595	0.0450831	6.97748	-5.9038	1.33266
Cha13g012390	8.6165	27.6561	24.4972	1.68329	1.50169
Cha09g017860	0.696789	0.0310799	0.019536	-4.4856	-5.15261
novel.1491	0.376481	2.13185	0	2.49747	-5.39948
Cha05g013600	3.76914	12.9426	8.71081	1.77756	1.20325
ChaUn9593.5	3.29497	0.86132	0.199247	-1.93936	-4.07874
Cha04g000320	0.525865	4.76189	1.53816	3.17352	1.5431
novel.828	2.65441	0	0	-6.22523	-6.30398
Cha05g002060	0.844086	3.03121	2.23969	1.84233	1.40164
Cha13g000150	0	2.40547	3.09689	6.32256	6.6863
Cha02g004340	4.72498	0.2408	0.470057	-4.2747	-3.3394
novel.3951	1.51015	0	0	-6.25776	-6.33637
novel.3740	1.15526	0	0.0668662	-6.44406	-4.09295
novel.6971	0	2.67138	0.723708	6.43404	4.54939
ChaUn6292.5	0.29439	1.55697	1.69077	2.40125	2.51967
novel.1135	1.68091	0.026628	0.0804572	-5.83664	-4.42496
novel.4324	0.991644	0	0.0216566	-6.35281	-5.47141
novel.3317	0	1.32838	6.56703	6.35601	8.65814
ChaUn18536.1	0.0565365	0.864659	1.64426	3.93461	4.8562
novel.6027	0	1.65292	0.479151	6.43674	4.64306
novel.1695	1.53046	0	0	-6.25876	-6.33788
Cha04g020170	1.03777	3.2621	0.344067	1.65241	-1.5924
Cha08g006100	0.0050999	0.411002	0.905327	6.22128	7.36104
Cha02g006730	3.182	0.139476	0.625734	-4.56824	-2.34977
ChaUn16737.2	13.402	31.5805	34.3274	1.23619	1.35096
Cha02g006990	1.18193	4.15943	2.44337	1.81516	1.04354
Cha14g003600	2.94031	0	0	-6.29124	-6.37068
novel.598	6.48669	12.9797	16.4419	1.00096	1.33723
Cha08g005710	2.52498	0	0.280005	-6.29043	-3.18548
Cha04g012850	0.179783	1.75497	0	3.2885	-4.58075
novel.1089	1.34519	0.0368183	0	-5.15693	-7.08758
Cha06g012980	0	0.444016	0.150183	6.49836	4.93237
Cha05g014230	0.597241	0.0599159	0.170072	-3.33079	-1.82341
Cha09g016320	0.0577534	3.56329	2.3231	5.84644	5.22619
novel.702	0.636605	0	1.35782	-6.22535	1.08737
ChaUn5783.4	2.67499	0.219881	0.249711	-3.60462	-3.44556
novel.5311	0.879429	0.0242346	0.0471081	-5.15736	-4.22812
Cha03g006000	0	1.83383	0.727409	6.26415	4.92433
ChaUn8324.1	3.42673	0.371048	1.2617	-3.22945	-1.44209
ChaUn10298.2	1.58656	0.463147	0.138616	-1.77842	-3.52201
novel.3776	1.33469	0	0	-6.22504	-6.30311
Cha07g003830	1.61888	14.2593	31.9973	3.13586	4.30253
Cha05g015760	1.08681	4.57287	0	2.07251	-7.8433
novel.2609	2.28698	0	0.0549654	-6.19112	-5.30783
novel.5622	1.42614	0	0	-6.28984	-6.36887
novel.3637	1.22424	0.245074	0.0215312	-2.32993	-5.87458
novel.1945	1.3191	0	0.061557	-6.25763	-4.46895
Cha05g008720	1.22811	0	0.327103	-6.25755	-1.90596
novel.8521	1.62269	0	0	-6.22532	-6.30486
ChaUn10066.1	0.515445	4.16385	7.91534	3.01408	3.93876
ChaUn12727.3	1.09603	3.74142	4.32203	1.76945	1.97497
Cha14g004500	6.60343	2.10598	2.11081	-1.64867	-1.6459
novel.1969	1.12813	3.91036	0	1.79383	-7.38526
novel.2396	2.55611	0.960453	12.4101	-1.41429	2.27392
Cha04g004460	0	2.29275	1.11853	6.50459	5.47092
Cha09g011500	0.484551	3.56318	0.0197434	2.87761	-4.43697
Cha08g000650	0.698047	3.82201	5.25688	2.45328	2.912
Cha03g000270	1.00307	0.0924269	0.253739	-3.44028	-1.99302
ChaUn24349.2	0	0.479234	0.599615	6.23812	6.55684
novel.7516	1.79952	0	0.0789139	-6.32313	-4.53485
Cha01g014530	1.63875	0	0	-6.22462	-6.30277
Cha14g012430	0.0896697	3.1872	5.2579	5.15342	5.87491
ChaUn12993.3	1.57489	4.91034	7.71806	1.64063	2.28718
novel.8598	0.455357	0.00761049	2.73248	-5.76801	2.58109
novel.2135	1.57535	0	0	-6.52543	-6.60379
Cha14g013720	1.01227	2.75279	2.51009	1.44355	1.30484
Cha12g002230	2.43356	0.425464	0	-2.51081	-7.90038
Cha01g002880	0.0933152	1.3257	3.67621	3.82459	5.29169
novel.4949	1.45148	0	0	-6.22586	-6.30466
Cha05g006630	0.125213	1.82272	4.54594	3.85939	5.17579
novel.5375	0.919146	3.17436	4.20214	1.78723	2.18873
Cha05g009790	2.92534	9.34861	0.771363	1.67719	-1.93034
ChaUn20014.1	2.86658	0.152864	0	-4.19942	-7.12582
Cha01g003560	15.4482	5.99511	5.2908	-1.36873	-1.54993
Cha08g013860	0.125839	0.677305	0.337079	2.42646	1.41587
novel.1359	0.78799	0	0	-6.19155	-6.26978
Cha13g009640	1.50854	5.76313	4.37756	1.93213	1.52928
novel.7720	1.79442	7.43427	9.08905	2.04746	2.3346
Cha09g007060	0.879093	0	9.66378	-6.4149	3.45471
ChaUn20280.4	3.85865	11.9797	8.56621	1.63406	1.14541
Cha02g004260	2.95353	0.0501668	7.82184	-5.74433	1.39988
novel.8380	0.187947	1.1195	0.0339257	2.57059	-2.49902
Cha11g011970	2.57434	5.81937	5.43442	1.17445	1.07205
Cha07g008940	2.48461	1.01245	0.91427	-1.29315	-1.4488
Cha14g005900	0.0966271	1.56606	2.58831	4.01734	4.73684
novel.3823	0.810783	1.7883	0.406258	1.13977	-1.0059
novel.1194	0	0.218287	1.51497	6.16123	8.95434
novel.847	1.62385	0.103911	0	-3.9815	-6.92216
Cha09g008340	1.52783	5.332	3.12951	1.80259	1.03244
novel.2625	0.285124	2.1715	1.10769	2.92595	1.94894
novel.627	3.65745	0.0553262	0.0551128	-5.90323	-5.98048
[truncated: 1,629 more rows]
