# Supplementary material for: Transcriptomics and Plant Hormone Analysis Reveal the Mechanism of Branching Angle Formation in Tea Plants (Camellia sinensis)
Source: Int J Mol Sci. 2025 Jan 13;26(2):604. doi: 10.3390/ijms26020604 (PMC11765265; doi:10.3390/ijms26020604)
Supplement: Supplementary file 1 [file ijms-26-00604-s001.zip › Table S2.xlsx]

## Sheet: Sheet1
Table S2 KEGG pathway analysis of URGs in the UT and DT cultivars
KEGG ID	Description	GeneRatio	BgRatio	pvalue	geneID	keggID	Count
ath00908	Zeatin biosynthesis	11/342	94/8519	0.00129691	0.141363	evm.TU.Cha01g004760/evm.TU.Cha10g007470/evm.TU.Cha12g004990/evm.TU.Cha13g001430/evm.TU.Cha14g010010/evm.TU.Cha02g006990/evm.TU.Cha02g013750/evm.TU.Cha06g013620/evm.TU.ChaUn14299.2/evm.TU.ChaUn16312.1/evm.TU.ChaUn30287.1	11
ath00480	Glutathione metabolism	15/342	193/8519	0.0107806	0.587545	evm.TU.Cha11g003420/evm.TU.Cha03g014030/evm.TU.Cha04g015780/evm.TU.Cha05g013470/evm.TU.Cha05g013480/evm.TU.Cha08g013670/evm.TU.Cha08g013690/evm.TU.ChaUn11018.2/evm.TU.ChaUn13713.3/evm.TU.ChaUn15528.2/evm.TU.ChaUn19400.1/evm.TU.ChaUn32897.1/evm.TU.ChaUn6215.3/novel.6489/novel.7192	15
ath00250	Alanine, aspartate and glutamate metabolism	8/342	92/8519	0.0310527	0.80666	evm.TU.Cha01g001730/evm.TU.Cha02g006770/evm.TU.Cha02g006790/evm.TU.Cha04g014640/evm.TU.Cha08g009380/evm.TU.ChaUn23645.1/novel.561/novel.2947	8
ath00073	Cutin, suberine and wax biosynthesis	4/342	34/8519	0.0458689	0.80666	evm.TU.Cha01g025700/evm.TU.Cha11g007190/evm.TU.Cha12g010750/evm.TU.Cha12g012530	4
ath00944	Flavone and flavonol biosynthesis	3/342	21/8519	0.049925	0.80666	evm.TU.Cha10g007490/evm.TU.ChaUn13756.1/evm.TU.ChaUn19192.1	3
ath00350	Tyrosine metabolism	6/342	67/8519	0.0514396	0.80666	evm.TU.Cha05g012540/evm.TU.Cha06g002960/evm.TU.Cha08g009380/evm.TU.Cha09g007030/evm.TU.ChaUn7384.1/novel.2947	6
ath00300	Lysine biosynthesis	3/342	22/8519	0.0561467	0.80666	evm.TU.ChaUn26279.1/evm.TU.ChaUn31085.1/evm.TU.ChaUn8573.5	3
ath04626	Plant−pathogen interaction	20/342	344/8519	0.0610256	0.80666	evm.TU.Cha01g025200/evm.TU.Cha11g005310/evm.TU.Cha14g004360/evm.TU.Cha02g013340/evm.TU.Cha02g014570/evm.TU.Cha05g008860/evm.TU.Cha05g013830/evm.TU.Cha05g014100/evm.TU.Cha05g014200/evm.TU.Cha05g014320/evm.TU.Cha06g020270/evm.TU.Cha07g014610/evm.TU.Cha09g010890/evm.TU.ChaUn11331.1/evm.TU.ChaUn20689.2/evm.TU.ChaUn26553.1/evm.TU.ChaUn6730.6/novel.2772/novel.6956/novel.8556	20
ath00196	Photosynthesis − antenna proteins	3/342	24/8519	0.0696271	0.80666	evm.TU.Cha07g009150/evm.TU.ChaUn21920.1/evm.TU.ChaUn26756.1	3
ath03050	Proteasome	10/342	148/8519	0.0740055	0.80666	evm.TU.Cha10g004470/evm.TU.Cha10g004480/evm.TU.Cha14g009090/evm.TU.Cha07g007580/evm.TU.Cha07g014180/evm.TU.ChaUn12850.1/evm.TU.ChaUn14878.1/evm.TU.ChaUn7204.2/novel.6906/novel.7362	10
ath00220	Arginine biosynthesis	5/342	60/8519	0.0921026	0.882401	evm.TU.Cha08g009380/evm.TU.ChaUn23645.1/evm.TU.ChaUn26045.1/evm.TU.ChaUn28629.2/novel.2947	5
ath00290	Valine, leucine and isoleucine biosynthesis	4/342	45/8519	0.10524	0.882401	evm.TU.Cha05g006500/evm.TU.Cha08g008960/evm.TU.Cha09g010950/evm.TU.ChaUn6493.2	4
ath00909	Sesquiterpenoid and triterpenoid biosynthesis	4/342	45/8519	0.10524	0.882401	evm.TU.Cha13g011790/evm.TU.Cha03g004060/evm.TU.Cha03g004080/evm.TU.Cha03g017720	4
ath00906	Carotenoid biosynthesis	4/342	52/8519	0.154884	0.994259	evm.TU.Cha12g005490/evm.TU.Cha13g006050/evm.TU.Cha02g016140/evm.TU.Cha05g011620	4
ath01040	Biosynthesis of unsaturated fatty acids	3/342	35/8519	0.164388	0.994259	evm.TU.Cha12g003250/evm.TU.Cha12g012900/evm.TU.Cha08g010150	3
ath04016	MAPK signaling pathway − plant	12/342	223/8519	0.185646	0.994259	evm.TU.Cha10g003740/evm.TU.Cha11g005310/evm.TU.Cha02g013340/evm.TU.Cha02g014570/evm.TU.Cha08g004350/evm.TU.Cha08g007620/evm.TU.Cha08g012100/evm.TU.ChaUn20689.2/evm.TU.ChaUn26553.1/evm.TU.ChaUn6730.6/evm.TU.ChaUn9238.1/novel.4837	12
ath00940	Phenylpropanoid biosynthesis	12/342	225/8519	0.193539	0.994259	evm.TU.Cha01g005900/evm.TU.Cha01g014990/evm.TU.Cha01g016930/evm.TU.Cha13g003310/evm.TU.Cha05g000580/evm.TU.Cha06g012960/evm.TU.Cha08g000640/evm.TU.Cha08g014100/evm.TU.Cha09g001050/evm.TU.Cha09g017580/evm.TU.ChaUn12993.3/evm.TU.ChaUn7844.5	12
ath04141	Protein processing in endoplasmic reticulum	20/342	404/8519	0.194111	0.994259	evm.TU.Cha01g020250/evm.TU.Cha11g000840/evm.TU.Cha12g007880/evm.TU.Cha02g011800/evm.TU.Cha04g012900/evm.TU.Cha04g019420/evm.TU.Cha04g019780/evm.TU.Cha05g014460/evm.TU.Cha06g015350/evm.TU.Cha08g000720/evm.TU.ChaUn20488.1/evm.TU.ChaUn22273.1/evm.TU.ChaUn2447.3/evm.TU.ChaUn25380.2/evm.TU.ChaUn7253.1/novel.1026/novel.1717/novel.2772/novel.6257/novel.7297	20
ath00564	Glycerophospholipid metabolism	10/342	194/8519	0.252663	0.994259	evm.TU.Cha01g025570/evm.TU.Cha14g007450/evm.TU.Cha14g012420/evm.TU.Cha14g012430/evm.TU.Cha03g021920/evm.TU.Cha08g005170/evm.TU.Cha09g006220/evm.TU.ChaUn17301.2/evm.TU.ChaUn21104.1/evm.TU.ChaUn7980.1	10
ath00071	Fatty acid degradation	5/342	86/8519	0.262897	0.994259	evm.TU.Cha11g007190/evm.TU.Cha12g003250/evm.TU.Cha08g005340/evm.TU.Cha08g010150/evm.TU.Cha09g007030	5
ath00960	Tropane, piperidine and pyridine alkaloid biosynthesis	3/342	45/8519	0.269849	0.994259	evm.TU.Cha10g005300/evm.TU.Cha08g009380/novel.2947	3
ath00052	Galactose metabolism	5/342	87/8519	0.270619	0.994259	evm.TU.Cha01g007360/evm.TU.Cha01g007420/evm.TU.Cha10g013430/evm.TU.Cha15g010420/novel.6973	5
ath00904	Diterpenoid biosynthesis	2/342	27/8519	0.295698	0.994259	evm.TU.Cha09g002980/evm.TU.ChaUn1649.3	2
ath03010	Ribosome	19/342	415/8519	0.308865	0.994259	evm.TU.Cha11g007670/evm.TU.Cha02g004960/evm.TU.Cha02g006660/evm.TU.Cha02g006740/evm.TU.Cha04g022100/evm.TU.ChaUn14510.1/evm.TU.ChaUn15424.5/evm.TU.ChaUn8193.2/novel.808/novel.1208/novel.3359/novel.5993/novel.6037/novel.6834/novel.7395/novel.7794/novel.7942/novel.8351/novel.8636	19
ath00780	Biotin metabolism	2/342	28/8519	0.310719	0.994259	evm.TU.Cha04g017180/evm.TU.ChaUn22024.2	2
ath00330	Arginine and proline metabolism	5/342	93/8519	0.317833	0.994259	evm.TU.Cha01g016240/evm.TU.Cha06g006860/evm.TU.Cha08g009380/evm.TU.ChaUn32897.1/novel.2947	5
ath03020	RNA polymerase	4/342	71/8519	0.318373	0.994259	evm.TU.Cha14g011250/evm.TU.ChaUn6123.1/novel.3940/novel.8666	4
ath04130	SNARE interactions in vesicular transport	4/342	71/8519	0.318373	0.994259	evm.TU.ChaUn16423.2/novel.445/novel.5781/novel.6747	4
ath00543	Exopolysaccharide biosynthesis	1/342	10/8519	0.336321	0.994259	evm.TU.Cha05g015240	1
ath00592	alpha−Linolenic acid metabolism	4/342	75/8519	0.355202	0.994259	evm.TU.Cha12g003250/evm.TU.Cha08g005100/evm.TU.Cha08g010150/evm.TU.Cha09g007030	4
ath00740	Riboflavin metabolism	2/342	32/8519	0.369952	0.994259	evm.TU.Cha12g006180/evm.TU.ChaUn6431.3	2
ath00950	Isoquinoline alkaloid biosynthesis	2/342	32/8519	0.369952	0.994259	evm.TU.Cha08g009380/novel.2947	2
ath00920	Sulfur metabolism	3/342	55/8519	0.3807	0.994259	evm.TU.Cha05g015240/evm.TU.ChaUn13163.5/novel.7870	3
ath01212	Fatty acid metabolism	6/342	125/8519	0.387241	0.994259	evm.TU.Cha12g003250/evm.TU.Cha12g012900/evm.TU.Cha04g017180/evm.TU.Cha08g010150/evm.TU.ChaUn22024.2/novel.3059	6
ath00902	Monoterpenoid biosynthesis	2/342	36/8519	0.42708	0.994259	evm.TU.Cha13g003040/evm.TU.Cha05g009270	2
ath01210	2−Oxocarboxylic acid metabolism	6/342	131/8519	0.43061	0.994259	evm.TU.Cha05g006500/evm.TU.Cha08g008960/evm.TU.Cha08g009380/evm.TU.Cha09g010950/evm.TU.ChaUn6493.2/novel.2947	6
ath00640	Propanoate metabolism	3/342	62/8519	0.456368	0.994259	evm.TU.Cha12g003250/evm.TU.Cha08g010150/evm.TU.ChaUn3716.1	3
ath00620	Pyruvate metabolism	9/342	210/8519	0.469225	0.994259	evm.TU.Cha14g010860/evm.TU.Cha04g004820/evm.TU.Cha05g006500/evm.TU.Cha05g011220/evm.TU.Cha07g014240/evm.TU.Cha09g007030/evm.TU.Cha09g010950/evm.TU.ChaUn11424.1/novel.6434	9
ath00500	Starch and sucrose metabolism	11/342	260/8519	0.473452	0.994259	evm.TU.Cha01g007360/evm.TU.Cha01g007420/evm.TU.Cha13g003890/evm.TU.Cha13g007180/evm.TU.Cha15g010420/evm.TU.Cha04g006250/evm.TU.Cha08g015370/novel.728/novel.3263/novel.3813/novel.8732	11
ath00563	Glycosylphosphatidylinositol (GPI)−anchor biosynthesis	2/342	41/8519	0.494464	0.994259	novel.1388/novel.6992	2
ath00900	Terpenoid backbone biosynthesis	4/342	92/8519	0.508194	0.994259	evm.TU.Cha02g010970/evm.TU.Cha02g019340/evm.TU.ChaUn16624.2/evm.TU.ChaUn8599.2	4
ath02010	ABC transporters	5/342	119/8519	0.523486	0.994259	evm.TU.Cha01g023720/evm.TU.Cha05g012390/evm.TU.Cha08g007340/evm.TU.ChaUn18567.1/novel.18	5
ath00520	Amino sugar and nucleotide sugar metabolism	10/342	245/8519	0.525035	0.994259	evm.TU.Cha10g004450/evm.TU.Cha02g006770/evm.TU.Cha02g006790/evm.TU.Cha08g001730/evm.TU.Cha08g007620/evm.TU.ChaUn10066.1/evm.TU.ChaUn23425.2/novel.561/novel.6973/novel.7456	10
ath00270	Cysteine and methionine metabolism	9/342	220/8519	0.525727	0.994259	evm.TU.Cha10g011790/evm.TU.Cha02g010480/evm.TU.Cha05g015240/evm.TU.Cha08g009380/evm.TU.Cha09g014960/evm.TU.ChaUn13163.5/evm.TU.ChaUn32897.1/novel.2947/novel.7870	9
ath01250	Biosynthesis of nucleotide sugars	7/342	170/8519	0.527676	0.994259	evm.TU.Cha10g004450/evm.TU.Cha02g006770/evm.TU.Cha02g006790/evm.TU.ChaUn7551.1/novel.561/novel.4005/novel.6973	7
ath00999	Biosynthesis of various plant secondary metabolites	4/342	95/8519	0.533649	0.994259	evm.TU.Cha13g003890/evm.TU.Cha02g010480/evm.TU.Cha08g015370/evm.TU.ChaUn11135.1	4
ath04075	Plant hormone signal transduction	15/342	378/8519	0.557279	0.994259	evm.TU.Cha10g003740/evm.TU.Cha10g015030/evm.TU.Cha12g002780/evm.TU.Cha15g011110/evm.TU.Cha02g013340/evm.TU.Cha02g014570/evm.TU.Cha05g011140/evm.TU.Cha05g013380/evm.TU.Cha06g001360/evm.TU.Cha08g004350/evm.TU.ChaUn11640.5/evm.TU.ChaUn20689.2/evm.TU.ChaUn26553.1/evm.TU.ChaUn9238.1/novel.3702	15
ath00750	Vitamin B6 metabolism	1/342	20/8519	0.559747	0.994259	evm.TU.ChaUn28288.2	1
ath04122	Sulfur relay system	1/342	20/8519	0.559747	0.994259	novel.81	1
ath04136	Autophagy − other	3/342	73/8519	0.56636	0.994259	novel.1454/novel.1535/novel.4630	3
ath03430	Mismatch repair	2/342	49/8519	0.591227	0.994259	evm.TU.Cha04g020200/evm.TU.Cha08g014120	2
ath03015	mRNA surveillance pathway	9/342	237/8519	0.616396	0.994259	evm.TU.Cha01g023320/evm.TU.Cha15g009930/evm.TU.Cha03g001640/evm.TU.Cha09g016330/evm.TU.ChaUn17986.3/novel.1392/novel.1535/novel.3682/novel.7191	9
ath00970	Aminoacyl−tRNA biosynthesis	6/342	159/8519	0.619911	0.994259	evm.TU.Cha09g016760/novel.332/novel.2843/novel.5408/novel.7120/novel.8117	6
ath00905	Brassinosteroid biosynthesis	1/342	26/8519	0.655931	0.994259	evm.TU.Cha03g019010	1
ath00240	Pyrimidine metabolism	4/342	111/8519	0.656983	0.994259	evm.TU.Cha11g008750/evm.TU.Cha04g021660/evm.TU.ChaUn11696.3/novel.5573	4
ath03040	Spliceosome	10/342	274/8519	0.667481	0.994259	evm.TU.Cha02g016060/evm.TU.ChaUn12727.2/evm.TU.ChaUn15525.1/evm.TU.ChaUn18308.1/evm.TU.ChaUn23340.1/evm.TU.ChaUn6496.1/evm.TU.ChaUn8368.4/novel.1647/novel.1834/novel.4686	10
ath00710	Carbon fixation in photosynthetic organisms	6/342	169/8519	0.678311	0.994259	evm.TU.Cha14g010860/evm.TU.Cha03g001420/evm.TU.Cha04g004820/evm.TU.Cha05g011220/evm.TU.Cha08g009380/novel.6434	6
ath03420	Nucleotide excision repair	4/342	116/8519	0.690705	0.994259	evm.TU.Cha14g011250/evm.TU.ChaUn25380.2/evm.TU.ChaUn6123.1/novel.8666	4
ath00910	Nitrogen metabolism	2/342	59/8519	0.691901	0.994259	evm.TU.ChaUn11749.2/evm.TU.ChaUn9222.3	2
ath04146	Peroxisome	5/342	144/8519	0.691965	0.994259	evm.TU.Cha12g003250/evm.TU.Cha02g003440/evm.TU.Cha07g008520/evm.TU.Cha08g010150/novel.7980	5
ath00360	Phenylalanine metabolism	2/342	62/8519	0.717835	0.994259	evm.TU.Cha08g009380/novel.2947	2
ath00410	beta−Alanine metabolism	2/342	62/8519	0.717835	0.994259	evm.TU.Cha12g003250/evm.TU.Cha08g010150	2
ath00670	One carbon pool by folate	1/342	31/8519	0.719861	0.994259	evm.TU.Cha04g021660	1
ath00945	Stilbenoid, diarylheptanoid and gingerol biosynthesis	1/342	33/8519	0.741983	0.994259	evm.TU.ChaUn7844.5	1
ath03030	DNA replication	2/342	66/8519	0.749538	0.994259	evm.TU.ChaUn13786.1/novel.952	2
ath00790	Folate biosynthesis	1/342	34/8519	0.752381	0.994259	evm.TU.Cha04g021660	1
ath00130	Ubiquinone and other terpenoid−quinone biosynthesis	2/342	68/8519	0.764213	0.994259	novel.186/novel.7315	2
ath00770	Pantothenate and CoA biosynthesis	2/342	68/8519	0.764213	0.994259	evm.TU.Cha08g008960/evm.TU.ChaUn6493.2	2
ath00100	Steroid biosynthesis	2/342	69/8519	0.771267	0.994259	evm.TU.Cha13g011790/evm.TU.Cha03g017720	2
ath03022	Basal transcription factors	2/342	69/8519	0.771267	0.994259	novel.7539/novel.8674	2
ath00460	Cyanoamino acid metabolism	2/342	70/8519	0.778137	0.994259	evm.TU.Cha13g003890/evm.TU.Cha08g015370	2
ath00760	Nicotinate and nicotinamide metabolism	1/342	37/8519	0.781136	0.994259	evm.TU.Cha04g008780	1
ath01230	Biosynthesis of amino acids	15/342	441/8519	0.784068	0.994259	evm.TU.Cha04g014640/evm.TU.Cha05g006500/evm.TU.Cha05g015240/evm.TU.Cha08g008960/evm.TU.Cha08g009380/evm.TU.Cha09g010950/evm.TU.ChaUn11424.1/evm.TU.ChaUn13163.5/evm.TU.ChaUn23645.1/evm.TU.ChaUn26279.1/evm.TU.ChaUn31085.1/evm.TU.ChaUn6493.2/evm.TU.ChaUn8573.5/novel.2947/novel.7870	15
ath03440	Homologous recombination	2/342	71/8519	0.784826	0.994259	evm.TU.Cha08g004340/novel.5381	2
ath00860	Porphyrin metabolism	2/342	72/8519	0.791337	0.994259	evm.TU.Cha05g004390/evm.TU.Cha05g004400	2
ath00562	Inositol phosphate metabolism	4/342	134/8519	0.79231	0.994259	evm.TU.ChaUn29328.2/evm.TU.ChaUn7551.1/novel.4014/novel.5154	4
ath00062	Fatty acid elongation	1/342	41/8519	0.814362	0.994259	novel.3059	1
ath00020	Citrate cycle (TCA cycle)	3/342	115/8519	0.846577	0.994259	evm.TU.Cha01g012500/evm.TU.Cha04g004820/evm.TU.ChaUn16384.1	3
ath03013	Nucleocytoplasmic transport	8/342	268/8519	0.850107	0.994259	evm.TU.Cha01g008210/evm.TU.Cha01g008220/evm.TU.ChaUn10279.3/evm.TU.ChaUn10298.1/evm.TU.ChaUn13607.1/evm.TU.ChaUn17986.3/evm.TU.ChaUn20820.1/novel.5327	8
ath00061	Fatty acid biosynthesis	2/342	83/8519	0.852228	0.994259	evm.TU.Cha04g017180/evm.TU.ChaUn22024.2	2
ath03008	Ribosome biogenesis in eukaryotes	4/342	152/8519	0.865341	0.994259	evm.TU.Cha01g007550/evm.TU.Cha02g003110/novel.1590/novel.4461	4
ath00730	Thiamine metabolism	1/342	49/8519	0.86648	0.994259	novel.4496	1
ath00400	Phenylalanine, tyrosine and tryptophan biosynthesis	2/342	87/8519	0.87003	0.994259	evm.TU.Cha08g009380/novel.2947	2
ath03018	RNA degradation	6/342	216/8519	0.871314	0.994259	evm.TU.Cha01g023320/evm.TU.Cha11g002900/evm.TU.Cha13g006220/evm.TU.ChaUn15719.1/novel.1392/novel.7191	6
ath00053	Ascorbate and aldarate metabolism	2/342	89/8519	0.878174	0.994259	evm.TU.Cha02g014640/evm.TU.ChaUn7551.1	2
ath04144	Endocytosis	8/342	279/8519	0.878521	0.994259	evm.TU.Cha14g007450/evm.TU.ChaUn11838.1/evm.TU.ChaUn16578.2/evm.TU.ChaUn29328.2/evm.TU.ChaUn4542.1/novel.3842/novel.4037/novel.7644	8
ath00510	N−Glycan biosynthesis	2/342	90/8519	0.882067	0.994259	evm.TU.Cha12g007880/evm.TU.ChaUn22273.1	2
ath01232	Nucleotide metabolism	4/342	159/8519	0.887155	0.994259	evm.TU.Cha01g001730/evm.TU.Cha11g008750/evm.TU.Cha04g021660/novel.5573	4
ath00280	Valine, leucine and isoleucine degradation	2/342	96/8519	0.903112	0.994259	evm.TU.ChaUn16325.2/evm.TU.ChaUn3716.1	2
ath00230	Purine metabolism	4/342	169/8519	0.912959	0.994259	evm.TU.Cha01g001730/evm.TU.Cha09g002360/evm.TU.ChaUn26045.1/evm.TU.ChaUn28629.2	4
ath00195	Photosynthesis	1/342	64/8519	0.928084	0.994259	evm.TU.Cha09g015380	1
ath00030	Pentose phosphate pathway	2/342	106/8519	0.930584	0.994259	evm.TU.Cha01g010650/novel.1520	2
ath00190	Oxidative phosphorylation	6/342	244/8519	0.931624	0.994259	evm.TU.Cha01g012140/evm.TU.Cha13g011840/evm.TU.Cha04g004310/evm.TU.Cha05g005530/evm.TU.ChaUn11824.2/novel.4464	6
ath01240	Biosynthesis of cofactors	11/342	402/8519	0.935795	0.994259	evm.TU.Cha01g001730/evm.TU.Cha02g014640/evm.TU.Cha04g008780/evm.TU.Cha04g017180/evm.TU.Cha04g021660/evm.TU.ChaUn11696.3/evm.TU.ChaUn22024.2/evm.TU.ChaUn28288.2/novel.186/novel.4496/novel.7315	11
ath00010	Glycolysis / Gluconeogenesis	6/342	247/8519	0.93631	0.994259	evm.TU.Cha02g015160/evm.TU.Cha04g004820/evm.TU.Cha09g007030/evm.TU.ChaUn11424.1/novel.1520/novel.4014	6
ath00565	Ether lipid metabolism	1/342	69/8519	0.941502	0.994259	evm.TU.Cha14g007450	1
ath04712	Circadian rhythm − plant	1/342	69/8519	0.941502	0.994259	evm.TU.Cha02g003110	1
ath04120	Ubiquitin mediated proteolysis	5/342	221/8519	0.946326	0.994259	evm.TU.Cha04g019780/evm.TU.ChaUn7214.4/novel.1026/novel.1717/novel.7297	5
ath00513	Various types of N−glycan biosynthesis	1/342	73/8519	0.950414	0.994259	evm.TU.Cha12g007880	1
ath00040	Pentose and glucuronate interconversions	2/342	116/8519	0.950585	0.994259	evm.TU.Cha01g023370/evm.TU.Cha07g013740	2
ath00561	Glycerolipid metabolism	2/342	118/8519	0.953865	0.994259	evm.TU.Cha08g005170/evm.TU.ChaUn21104.1	2
ath04145	Phagosome	3/342	157/8519	0.954781	0.994259	evm.TU.ChaUn4542.1/novel.4037/novel.4717	3
ath04070	Phosphatidylinositol signaling system	2/342	122/8519	0.959812	0.994259	evm.TU.ChaUn29328.2/evm.TU.ChaUn7980.1	2
ath00941	Flavonoid biosynthesis	1/342	79/8519	0.961309	0.994259	evm.TU.ChaUn7844.5	1
ath03060	Protein export	1/342	79/8519	0.961309	0.994259	novel.598	1
ath04814	Motor proteins	4/342	209/8519	0.971331	0.994259	evm.TU.Cha12g011340/evm.TU.Cha02g005000/evm.TU.Cha05g009220/novel.3421	4
ath00630	Glyoxylate and dicarboxylate metabolism	2/342	148/8519	0.983914	0.994259	evm.TU.Cha03g001420/evm.TU.Cha07g008520	2
ath00051	Fructose and mannose metabolism	1/342	104/8519	0.986265	0.994259	novel.1520	1
ath00380	Tryptophan metabolism	1/342	125/8519	0.994259	0.994259	evm.TU.Cha08g000640	1
ath00030	Pentose phosphate pathway	5/714	106/8519	0.949383	Cha12g009360/Cha01g010650/novel.1520/Cha14g013250/novel.7431	ath:AT5G13420/ath:AT2G16790/ath:AT1G12000/ath:AT1G76550/ath:AT4G24620	5
ath00380	Tryptophan metabolism	6/714	125/8519	0.956813	Cha03g020160/ChaUn7594.6/ChaUn7651.2/Cha12g010900/Cha08g000640/Cha06g001020	ath:AT2G20340/ath:AT3G16950/ath:AT4G26910/ath:AT5G48230/ath:AT5G54160/ath:AT4G34880	6
ath00260	Glycine, serine and threonine metabolism	5/714	112/8519	0.963721	novel.5400/Cha03g011350/novel.155/Cha12g005860/ChaUn7594.6	ath:AT3G08860/ath:AT1G18640/ath:AT3G08860/ath:AT4G32520/ath:AT3G16950	5
ath00450	Selenocompound metabolism	1/714	38/8519	0.964345	novel.5602	ath:AT1G19920	1
ath00061	Fatty acid biosynthesis	3/714	83/8519	0.974577	ChaUn22024.2/Cha09g009950/Cha04g017180	ath:AT4G13180/ath:AT2G43710/ath:AT3G03980	3
ath04144	Endocytosis	15/714	279/8519	0.979879	ChaUn16578.2/Cha08g009920/ChaUn11838.1/novel.3842/novel.4037/ChaUn4542.1/ChaUn7131.2/novel.5302/Cha04g002500/novel.5373/novel.1695/novel.7644/Cha14g007450/ChaUn29328.2/Cha02g009800	ath:AT1G17730/ath:AT5G60860/ath:AT1G10290/ath:AT1G13180/ath:AT2G21880/ath:AT1G52280/ath:AT2G31680/ath:AT5G06140/ath:AT5G46630/ath:AT1G16920/ath:AT5G45750/ath:AT5G13300/ath:AT2G42010/ath:AT1G10900/ath:AT5G65270	15
ath00400	Phenylalanine, tyrosine and tryptophan biosynthesis	3/714	87/8519	0.980595	Cha08g009380/novel.2947/novel.2009	ath:AT2G30970/ath:AT4G31990/ath:AT2G22250	3
ath04146	Peroxisome	6/714	144/8519	0.984673	Cha08g010150/ChaUn11751.3/Cha02g003440/Cha12g003250/Cha07g008520/novel.7980	ath:AT1G06290/ath:AT2G26800/ath:AT3G10920/ath:AT4G16760/ath:AT3G14420/ath:AT3G07560	6
ath00600	Sphingolipid metabolism	1/714	48/8519	0.98521	Cha12g013270	ath:AT5G08370	1
ath00730	Thiamine metabolism	1/714	49/8519	0.986457	novel.4496	ath:AT1G22940	1
ath00562	Inositol phosphate metabolism	5/714	134/8519	0.990062	ChaUn7551.1/novel.4014/novel.5154/novel.4892/ChaUn29328.2	ath:AT1G14520/ath:AT1G09870/ath:AT3G14205/ath:AT1G09870/ath:AT1G10900	5
ath03060	Protein export	2/714	79/8519	0.992032	novel.6195/novel.598	ath:AT5G61970/ath:AT5G28750	2
ath04070	Phosphatidylinositol signaling system	4/714	122/8519	0.993376	ChaUn7980.1/ChaUn18438.1/novel.5992/ChaUn29328.2	ath:AT2G45150/ath:AT5G63770/ath:AT5G63770/ath:AT1G10900	4
ath00051	Fructose and mannose metabolism	3/714	104/8519	0.994057	novel.1520/Cha02g004340/Cha14g013250	ath:AT1G12000/ath:AT2G45790/ath:AT1G76550	3
ath00195	Photosynthesis	1/714	64/8519	0.99639	Cha09g015380	ath:AT4G14890	1
ath03008	Ribosome biogenesis in eukaryotes	5/714	152/8519	0.996791	ChaUn10190.2/novel.4461/Cha02g003110/novel.1590/Cha01g007550	ath:AT2G44680/ath:AT1G63810/ath:AT2G44680/ath:AT1G56110/ath:AT3G21540	5
ath03250	Viral life cycle − HIV−1	1/714	73/8519	0.998369	novel.1172	ath:AT1G12930	1
