# Supplementary material for: Transcriptomics and Plant Hormone Analysis Reveal the Mechanism of Branching Angle Formation in Tea Plants (Camellia sinensis)
Source: Int J Mol Sci. 2025 Jan 13;26(2):604. doi: 10.3390/ijms26020604 (PMC11765265; doi:10.3390/ijms26020604)
Supplement: Supplementary file 1 [file ijms-26-00604-s001.zip › Table S3.xlsx]

## Sheet: Sheet1
Table S3 KEGG pathway analysis of DRGs in the UT and DT cultivars
KEGG ID	Description	GeneRatio	BgRatio	Qvalue	geneID	keggID	Count
ath00514	Other types of O−glycan biosynthesis	6/277	21/8519	4.02e-05	evm.TU.Cha01g016920/novel.2135/novel.4309/novel.4681/novel.4909/novel.8407	ath:AT1G19360/ath:AT5G13500/ath:AT5G13500/ath:AT5G25265/ath:AT5G13500/ath:AT5G13500	6
ath00760	Nicotinate and nicotinamide metabolism	6/277	37/8519	0.00111296	evm.TU.Cha03g004050/evm.TU.Cha04g017780/novel.690/novel.1788/novel.6997/novel.8575	ath:AT1G21640/ath:AT2G36310/ath:AT5G09230/ath:AT1G55090/ath:AT5G55810/ath:AT5G09230	6
ath00290	Valine, leucine and isoleucine biosynthesis	6/277	45/8519	0.00313828	evm.TU.ChaUn5125.1/novel.3155/novel.3563/novel.4197/novel.4316/novel.4886	ath:AT5G14200/ath:AT3G58610/ath:AT4G13430/ath:AT1G10070/ath:AT1G10070/ath:AT3G23940	6
ath00902	Monoterpenoid biosynthesis	5/277	36/8519	0.00578454	evm.TU.Cha05g007290/evm.TU.ChaUn11951.1/evm.TU.ChaUn13133.1/evm.TU.ChaUn37429.1/evm.TU.ChaUn4455.2	ath:AT1G61680/ath:AT1G61680/ath:AT3G25830/ath:AT1G61680/ath:AT1G61680	5
ath00966	Glucosinolate biosynthesis	4/277	30/8519	0.0154018	evm.TU.ChaUn5125.1/novel.3563/novel.4197/novel.4316	ath:AT5G14200/ath:AT4G13430/ath:AT1G10070/ath:AT1G10070	4
ath00770	Pantothenate and CoA biosynthesis	6/277	68/8519	0.0227355	evm.TU.Cha09g000340/novel.3155/novel.3531/novel.4197/novel.4316/novel.4886	ath:AT2G27490/ath:AT3G58610/ath:AT2G46110/ath:AT1G10070/ath:AT1G10070/ath:AT3G23940	6
ath03013	Nucleocytoplasmic transport	15/277	268/8519	0.0283801	evm.TU.Cha02g007660/evm.TU.Cha03g003020/evm.TU.Cha03g007290/evm.TU.Cha03g019870/evm.TU.Cha04g018530/evm.TU.ChaUn10298.2/evm.TU.ChaUn12350.1/evm.TU.ChaUn12954.1/evm.TU.ChaUn14715.2/evm.TU.ChaUn8324.1/evm.TU.ChaUn8324.2/novel.649/novel.1172/novel.3340/novel.7516	ath:AT5G19820/ath:AT4G30840/ath:AT5G11200/ath:AT1G07940/ath:AT3G53110/ath:AT1G10390/ath:AT3G14120/ath:AT3G14120/ath:AT1G75340/ath:AT3G14120/ath:AT3G14120/ath:AT3G14120/ath:AT1G12930/ath:AT3G19760/ath:AT3G14120	15
ath00563	Glycosylphosphatidylinositol (GPI)−anchor biosynthesis	4/277	41/8519	0.0431912	evm.TU.ChaUn14210.1/evm.TU.ChaUn21130.1/novel.7637/novel.8421	ath:AT2G27340/ath:AT5G19130/ath:AT5G19130/ath:AT2G27340	4
ath00430	Taurine and hypotaurine metabolism	2/277	13/8519	0.0648964	evm.TU.Cha01g011790/evm.TU.ChaUn14523.1	ath:AT5G17330/ath:AT5G45180	2
ath00510	N−Glycan biosynthesis	6/277	90/8519	0.072337	evm.TU.Cha08g005710/evm.TU.ChaUn7838.3/novel.1656/novel.4217/novel.5851/novel.7524	ath:AT2G01720/ath:AT2G01720/ath:AT5G66680/ath:AT4G21150/ath:AT1G67490/ath:AT5G14950	6
ath00330	Arginine and proline metabolism	6/277	93/8519	0.0818817	evm.TU.Cha13g001920/evm.TU.Cha14g014130/evm.TU.Cha15g011590/novel.5795/novel.6280/novel.6470	ath:AT5G14800/ath:AT5G08170/ath:AT2G27450/ath:AT2G27450/ath:AT5G13700/ath:AT5G13700	6
ath00513	Various types of N−glycan biosynthesis	5/277	73/8519	0.08839	evm.TU.Cha08g005710/evm.TU.ChaUn7838.3/novel.1656/novel.4217/novel.7524	ath:AT2G01720/ath:AT2G01720/ath:AT5G66680/ath:AT4G21150/ath:AT5G14950	5
ath00280	Valine, leucine and isoleucine degradation	6/277	96/8519	0.0920952	evm.TU.ChaUn11751.3/evm.TU.ChaUn7594.6/novel.155/novel.4197/novel.4316/novel.5400	ath:AT2G26800/ath:AT3G16950/ath:AT3G08860/ath:AT1G10070/ath:AT1G10070/ath:AT3G08860	6
ath02010	ABC transporters	7/277	119/8519	0.0926071	evm.TU.Cha10g008110/evm.TU.Cha11g002690/evm.TU.Cha02g013780/evm.TU.Cha09g018090/evm.TU.ChaUn22221.1/evm.TU.ChaUn36620.1/novel.5961	ath:AT2G36380/ath:AT3G21090/ath:AT1G17840/ath:AT3G53480/ath:AT4G15230/ath:AT2G36380/ath:AT2G26910	7
ath03018	RNA degradation	11/277	216/8519	0.0939161	evm.TU.Cha14g000010/evm.TU.Cha14g000020/evm.TU.Cha14g000030/evm.TU.Cha14g000050/evm.TU.Cha05g015430/evm.TU.ChaUn15008.2/evm.TU.ChaUn34434.2/novel.1825/novel.2659/novel.3530/novel.7813	ath:AT5G09590/ath:AT4G37910/ath:AT4G37910/ath:AT4G37910/ath:AT1G55870/ath:AT2G36530/ath:AT4G29830/ath:AT1G02080/ath:AT2G29560/ath:AT3G13860/ath:AT1G48650	11
ath01210	2−Oxocarboxylic acid metabolism	7/277	131/8519	0.134419	evm.TU.Cha08g016800/evm.TU.ChaUn5125.1/novel.3155/novel.3563/novel.4197/novel.4316/novel.4886	ath:AT2G05710/ath:AT5G14200/ath:AT3G58610/ath:AT4G13430/ath:AT1G10070/ath:AT1G10070/ath:AT3G23940	7
ath00062	Fatty acid elongation	3/277	41/8519	0.147556	evm.TU.Cha01g007880/evm.TU.Cha14g002840/evm.TU.Cha14g012540	ath:AT1G68530/ath:AT3G60340/ath:AT2G26640	3
ath03410	Base excision repair	4/277	63/8519	0.148105	evm.TU.ChaUn16400.2/novel.737/novel.4329/novel.8783	ath:AT5G63960/ath:AT4G12740/ath:AT5G22110/ath:AT5G22110	4
ath00531	Glycosaminoglycan degradation	2/277	22/8519	0.159306	evm.TU.ChaUn21300.1/evm.TU.ChaUn6776.1	ath:AT5G13690/ath:AT5G61250	2
ath00960	Tropane, piperidine and pyridine alkaloid biosynthesis	3/277	45/8519	0.17935	evm.TU.Cha09g012910/novel.1807/novel.2009	ath:AT5G13930/ath:AT5G06060/ath:AT2G22250	3
ath00250	Alanine, aspartate and glutamate metabolism	5/277	92/8519	0.179512	evm.TU.Cha01g011790/evm.TU.Cha02g006730/novel.155/novel.2023/novel.5400	ath:AT5G17330/ath:AT3G24090/ath:AT3G08860/ath:AT4G18440/ath:AT3G08860	5
ath00270	Cysteine and methionine metabolism	10/277	220/8519	0.179515	evm.TU.Cha01g018900/evm.TU.Cha01g018910/evm.TU.ChaUn20290.1/evm.TU.ChaUn37338.1/novel.155/novel.877/novel.4197/novel.4316/novel.5400/novel.6819	ath:AT1G69770/ath:AT1G80740/ath:AT5G49160/ath:AT5G49160/ath:AT3G08860/ath:AT5G49160/ath:AT1G10070/ath:AT1G10070/ath:AT3G08860/ath:AT2G43750	10
ath00564	Glycerophospholipid metabolism	9/277	194/8519	0.18067	evm.TU.ChaUn18438.1/evm.TU.ChaUn5598.2/novel.485/novel.2164/novel.5797/novel.5992/novel.6994/novel.7430/novel.7550	ath:AT5G63770/ath:AT2G45670/ath:AT2G45670/ath:AT3G25585/ath:AT3G03310/ath:AT5G63770/ath:AT1G43710/ath:AT2G45670/ath:AT1G43710	9
ath00196	Photosynthesis − antenna proteins	2/277	24/8519	0.182691	evm.TU.Cha08g015620/evm.TU.ChaUn13977.1	ath:AT5G54270/ath:AT1G29930	2
ath00565	Ether lipid metabolism	4/277	69/8519	0.186097	evm.TU.ChaUn5598.2/novel.485/novel.2164/novel.7430	ath:AT2G45670/ath:AT2G45670/ath:AT3G25585/ath:AT2G45670	4
ath03430	Mismatch repair	3/277	49/8519	0.212792	evm.TU.ChaUn16400.2/novel.457/novel.6575	ath:AT5G63960/ath:AT3G18524/ath:AT4G09140	3
ath04814	Motor proteins	9/277	209/8519	0.240176	evm.TU.Cha09g012680/novel.841/novel.1625/novel.2008/novel.5736/novel.6318/novel.7004/novel.7268/novel.7541	ath:AT5G20490/ath:AT4G14150/ath:AT5G27000/ath:AT2G36200/ath:AT3G19050/ath:AT2G36200/ath:AT4G14150/ath:AT3G51150/ath:AT5G27550	9
ath04141	Protein processing in endoplasmic reticulum	16/277	404/8519	0.24151	evm.TU.Cha01g005310/evm.TU.Cha03g008260/evm.TU.Cha08g005710/evm.TU.ChaUn10056.1/evm.TU.ChaUn10122.1/evm.TU.ChaUn7838.3/novel.1318/novel.1548/novel.1656/novel.3403/novel.3776/novel.4217/novel.4405/novel.5177/novel.5851/novel.8619	ath:AT5G42190/ath:AT5G14030/ath:AT2G01720/ath:AT5G56030/ath:AT5G19660/ath:AT2G01720/ath:AT3G18860/ath:AT1G71220/ath:AT5G66680/ath:AT1G09210/ath:AT4G02570/ath:AT4G21150/ath:AT4G24190/ath:AT1G17280/ath:AT1G67490/ath:AT4G24190	16
ath00970	Aminoacyl−tRNA biosynthesis	7/277	159/8519	0.259719	evm.TU.Cha10g009500/evm.TU.ChaUn7594.2/novel.43/novel.1265/novel.2742/novel.5847/novel.6466	ath:AT1G14610/ath:AT2G33840/ath:AT1G14610/ath:AT1G25350/ath:AT5G52520/ath:AT5G52520/ath:AT5G52520	7
ath00520	Amino sugar and nucleotide sugar metabolism	10/277	245/8519	0.275098	evm.TU.Cha01g011780/evm.TU.Cha02g004340/evm.TU.Cha02g006730/evm.TU.Cha06g001470/evm.TU.ChaUn8116.3/novel.1263/novel.5127/novel.5772/novel.8300/novel.8342	ath:AT5G17310/ath:AT2G45790/ath:AT3G24090/ath:AT3G12500/ath:AT5G17770/ath:AT4G16130/ath:AT5G20080/ath:AT3G10740/ath:AT4G16130/ath:AT5G20080	10
ath00950	Isoquinoline alkaloid biosynthesis	2/277	32/8519	0.279357	evm.TU.Cha03g020160/novel.2009	ath:AT2G20340/ath:AT2G22250	2
ath00790	Folate biosynthesis	2/277	34/8519	0.303662	evm.TU.ChaUn15006.1/evm.TU.ChaUn8052.1	ath:AT5G42370/ath:AT5G42370	2
ath00310	Lysine degradation	3/277	60/8519	0.309718	evm.TU.ChaUn15165.3/evm.TU.ChaUn7594.6/evm.TU.ChaUn7651.2	ath:AT5G24330/ath:AT3G16950/ath:AT4G26910	3
ath03420	Nucleotide excision repair	5/277	116/8519	0.325567	evm.TU.Cha10g007170/evm.TU.ChaUn16400.2/novel.836/novel.4329/novel.8783	ath:AT3G57080/ath:AT5G63960/ath:AT4G17020/ath:AT5G22110/ath:AT5G22110	5
ath00410	beta−Alanine metabolism	3/277	62/8519	0.327674	evm.TU.Cha01g011790/novel.6280/novel.6470	ath:AT5G17330/ath:AT5G13700/ath:AT5G13700	3
ath01240	Biosynthesis of cofactors	15/277	402/8519	0.328097	evm.TU.Cha01g011780/evm.TU.Cha02g004340/evm.TU.Cha03g004050/evm.TU.Cha09g000340/evm.TU.ChaUn15006.1/evm.TU.ChaUn7594.6/evm.TU.ChaUn8052.1/novel.1788/novel.2023/novel.2242/novel.2891/novel.3531/novel.4197/novel.4316/novel.6997	ath:AT5G17310/ath:AT2G45790/ath:AT1G21640/ath:AT2G27490/ath:AT5G42370/ath:AT3G16950/ath:AT5G42370/ath:AT1G55090/ath:AT4G18440/ath:AT4G26850/ath:AT1G60600/ath:AT2G46110/ath:AT1G10070/ath:AT1G10070/ath:AT5G55810	15
ath04626	Plant−pathogen interaction	13/277	344/8519	0.328225	evm.TU.Cha01g007880/evm.TU.Cha01g019670/evm.TU.Cha14g012540/evm.TU.Cha02g005650/evm.TU.Cha05g013800/evm.TU.Cha05g014230/evm.TU.ChaUn10056.1/evm.TU.ChaUn2296.2/evm.TU.ChaUn26724.1/evm.TU.ChaUn5939.2/novel.184/novel.4405/novel.8619	ath:AT1G68530/ath:AT3G50360/ath:AT2G26640/ath:AT4G26090/ath:AT3G07040/ath:AT3G07040/ath:AT5G56030/ath:AT1G12220/ath:AT3G07040/ath:AT4G26090/ath:AT4G02930/ath:AT4G24190/ath:AT4G24190	13
ath03050	Proteasome	6/277	148/8519	0.350232	evm.TU.Cha14g004500/evm.TU.Cha05g005990/evm.TU.Cha06g006230/novel.2434/novel.3886/novel.5265	ath:AT4G19006/ath:AT2G32730/ath:AT5G19990/ath:AT2G32730/ath:AT4G38630/ath:AT2G32730	6
ath01230	Biosynthesis of amino acids	16/277	441/8519	0.361515	evm.TU.Cha12g009360/evm.TU.Cha13g001920/evm.TU.Cha13g003010/evm.TU.Cha03g011350/evm.TU.Cha06g007240/evm.TU.Cha08g016800/evm.TU.ChaUn15008.2/novel.2009/novel.2659/novel.3155/novel.3563/novel.4197/novel.4316/novel.4886/novel.6819/novel.8610	ath:AT5G13420/ath:AT5G14800/ath:AT2G36580/ath:AT1G18640/ath:AT1G79550/ath:AT2G05710/ath:AT2G36530/ath:AT2G22250/ath:AT2G29560/ath:AT3G58610/ath:AT4G13430/ath:AT1G10070/ath:AT1G10070/ath:AT3G23940/ath:AT2G43750/ath:AT1G09795	16
ath03030	DNA replication	3/277	66/8519	0.363533	evm.TU.ChaUn16400.2/novel.4329/novel.8783	ath:AT5G63960/ath:AT5G22110/ath:AT5G22110	3
ath00350	Tyrosine metabolism	3/277	67/8519	0.37246	evm.TU.Cha03g020160/evm.TU.ChaUn7594.5/novel.2009	ath:AT2G20340/ath:AT5G24760/ath:AT2G22250	3
ath00511	Other glycan degradation	2/277	40/8519	0.375373	evm.TU.Cha01g016350/evm.TU.ChaUn21188.2	ath:AT5G66150/ath:AT4G34260	2
ath00100	Steroid biosynthesis	3/277	69/8519	0.390239	evm.TU.Cha01g020980/evm.TU.Cha01g020990/evm.TU.ChaUn21803.2	ath:AT3G02580/ath:AT3G02580/ath:AT1G58440	3
ath03022	Basal transcription factors	3/277	69/8519	0.390239	evm.TU.Cha15g001040/evm.TU.Cha05g014950/novel.836	ath:AT4G20330/ath:AT4G12610/ath:AT4G17020	3
ath00603	Glycosphingolipid biosynthesis − globo and isoglobo series	1/277	15/8519	0.391193	evm.TU.Cha12g013270	ath:AT5G08370	1
ath03440	Homologous recombination	3/277	71/8519	0.407893	evm.TU.Cha14g010040/evm.TU.ChaUn16400.2/novel.4553	ath:AT2G19490/ath:AT5G63960/ath:AT2G45280	3
ath00660	C5−Branched dibasic acid metabolism	1/277	16/8519	0.411023	novel.3563	ath:AT4G13430	1
ath01232	Nucleotide metabolism	6/277	159/8519	0.414543	evm.TU.Cha03g008480/evm.TU.Cha04g017780/evm.TU.Cha07g012840/novel.2023/novel.2709/novel.6957	ath:AT3G27060/ath:AT2G36310/ath:AT2G38280/ath:AT4G18440/ath:AT1G27450/ath:AT3G27440	6
ath00650	Butanoate metabolism	2/277	45/8519	0.432765	evm.TU.Cha01g011790/evm.TU.ChaUn11751.3	ath:AT5G17330/ath:AT2G26800	2
ath00909	Sesquiterpenoid and triterpenoid biosynthesis	2/277	45/8519	0.432765	evm.TU.ChaUn11951.2/evm.TU.ChaUn21803.2	ath:AT5G23960/ath:AT1G58440	2
ath00591	Linoleic acid metabolism	1/277	19/8519	0.466736	evm.TU.Cha11g002480	ath:AT3G45140	1
ath00230	Purine metabolism	6/277	169/8519	0.472453	evm.TU.Cha03g008480/evm.TU.Cha07g012840/novel.2023/novel.2709/novel.5602/novel.5862	ath:AT3G27060/ath:AT2G38280/ath:AT4G18440/ath:AT1G27450/ath:AT1G19920/ath:AT4G02260	6
ath00261	Monobactam biosynthesis	1/277	20/8519	0.484114	novel.5602	ath:AT1G19920	1
ath00260	Glycine, serine and threonine metabolism	4/277	112/8519	0.496724	evm.TU.Cha03g011350/evm.TU.ChaUn7594.6/novel.155/novel.5400	ath:AT1G18640/ath:AT3G16950/ath:AT3G08860/ath:AT3G08860	4
ath00561	Glycerolipid metabolism	4/277	118/8519	0.537991	evm.TU.Cha12g013270/evm.TU.ChaUn18438.1/evm.TU.ChaUn9747.3/novel.5992	ath:AT5G08370/ath:AT5G63770/ath:AT1G11090/ath:AT5G63770	4
ath00920	Sulfur metabolism	2/277	55/8519	0.538333	novel.5602/novel.6819	ath:AT1G19920/ath:AT2G43750	2
ath00010	Glycolysis / Gluconeogenesis	8/277	247/8519	0.555862	evm.TU.Cha10g004090/evm.TU.Cha13g003010/evm.TU.Cha06g007240/evm.TU.ChaUn15008.2/evm.TU.ChaUn7594.5/evm.TU.ChaUn7594.6/novel.2659/novel.8609	ath:AT5G01320/ath:AT2G36580/ath:AT1G79550/ath:AT2G36530/ath:AT5G24760/ath:AT3G16950/ath:AT2G29560/ath:AT5G01320	8
ath00905	Brassinosteroid biosynthesis	1/277	26/8519	0.57715	novel.1400	ath:AT3G13730	1
ath00940	Phenylpropanoid biosynthesis	7/277	225/8519	0.601798	evm.TU.Cha10g003440/evm.TU.Cha14g011470/evm.TU.Cha07g014150/evm.TU.ChaUn12976.1/evm.TU.ChaUn24002.1/evm.TU.ChaUn4917.1/novel.3277	ath:AT5G05340/ath:AT3G24503/ath:AT4G21960/ath:AT4G37980/ath:AT4G37970/ath:AT5G63380/ath:AT5G40150	7
ath00360	Phenylalanine metabolism	2/277	62/8519	0.603787	evm.TU.Cha03g020160/novel.2009	ath:AT2G20340/ath:AT2G22250	2
ath01250	Biosynthesis of nucleotide sugars	5/277	170/8519	0.653049	evm.TU.Cha01g011780/evm.TU.Cha02g004340/evm.TU.Cha02g006730/novel.1263/novel.8300	ath:AT5G17310/ath:AT2G45790/ath:AT3G24090/ath:AT4G16130/ath:AT4G16130	5
ath00340	Histidine metabolism	1/277	32/8519	0.653458	novel.8610	ath:AT1G09795	1
ath00130	Ubiquinone and other terpenoid−quinone biosynthesis	2/277	68/8519	0.654124	evm.TU.ChaUn4917.1/novel.2891	ath:AT5G63380/ath:AT1G60600	2
ath04712	Circadian rhythm − plant	2/277	69/8519	0.662001	evm.TU.Cha09g012910/evm.TU.ChaUn10190.2	ath:AT5G13930/ath:AT2G44680	2
ath00073	Cutin, suberine and wax biosynthesis	1/277	34/8519	0.675711	evm.TU.Cha02g004630	ath:AT1G02205	1
ath04130	SNARE interactions in vesicular transport	2/277	71/8519	0.677324	novel.1920/novel.2319	ath:AT3G55600/ath:AT5G52270	2
ath00190	Oxidative phosphorylation	7/277	244/8519	0.685925	evm.TU.Cha01g009070/evm.TU.Cha11g000070/evm.TU.ChaUn22208.1/novel.4389/novel.4973/novel.5258/novel.8273	ath:AT3G47950/ath:AT3G15352/ath:AT5G62670/ath:AT3G53620/ath:AT4G02620/ath:AT5G40810/ath:AT2G28520	7
ath04136	Autophagy − other	2/277	73/8519	0.692078	evm.TU.Cha13g003370/novel.6387	ath:AT3G08850/ath:AT1G50030	2
ath03010	Ribosome	12/277	415/8519	0.704662	evm.TU.Cha01g002800/evm.TU.Cha01g004780/evm.TU.Cha01g010380/evm.TU.Cha14g002250/evm.TU.Cha03g005520/evm.TU.Cha04g008010/evm.TU.Cha07g011250/evm.TU.Cha08g017580/evm.TU.ChaUn4721.1/novel.5727/novel.6842/novel.6859	ath:AT5G60670/ath:AT1G61580/ath:AT1G49400/ath:AT4G34555/ath:AT3G04920/ath:AT4G00100/ath:AT4G17390/ath:AT3G13120/ath:AT2G37270/ath:AT3G10950/ath:AT4G23620/ath:AT5G02870	12
ath00240	Pyrimidine metabolism	3/277	111/8519	0.705414	evm.TU.Cha03g008480/evm.TU.Cha04g017780/novel.6957	ath:AT3G27060/ath:AT2G36310/ath:AT3G27440	3
ath00592	alpha−Linolenic acid metabolism	2/277	75/8519	0.706273	evm.TU.Cha11g002480/novel.5797	ath:AT3G45140/ath:AT3G03310	2
ath00450	Selenocompound metabolism	1/277	38/8519	0.716036	novel.5602	ath:AT1G19920	1
ath00020	Citrate cycle (TCA cycle)	3/277	115/8519	0.727874	evm.TU.Cha08g016800/evm.TU.ChaUn7594.6/evm.TU.ChaUn7651.2	ath:AT2G05710/ath:AT3G16950/ath:AT4G26910	3
ath04120	Ubiquitin mediated proteolysis	6/277	221/8519	0.730233	evm.TU.Cha01g005310/evm.TU.Cha12g004810/evm.TU.ChaUn13976.1/novel.1137/novel.3776/novel.5177	ath:AT5G42190/ath:AT5G02880/ath:AT4G05320/ath:AT5G05080/ath:AT4G02570/ath:AT1G17280	6
ath00941	Flavonoid biosynthesis	2/277	79/8519	0.733031	evm.TU.Cha12g002230/evm.TU.Cha09g012910	ath:AT4G22880/ath:AT5G13930	2
ath04145	Phagosome	4/277	157/8519	0.756683	novel.2319/novel.3403/novel.4973/novel.8273	ath:AT5G52270/ath:AT1G09210/ath:AT4G02620/ath:AT2G28520	4
ath00480	Glutathione metabolism	5/277	193/8519	0.757849	evm.TU.Cha10g001870/evm.TU.Cha10g007850/evm.TU.Cha03g008480/evm.TU.Cha06g010870/evm.TU.ChaUn954.2	ath:AT2G47730/ath:AT2G30860/ath:AT3G27060/ath:AT2G29420/ath:AT3G24170	5
ath00380	Tryptophan metabolism	3/277	125/8519	0.778156	evm.TU.Cha03g020160/evm.TU.ChaUn7594.6/evm.TU.ChaUn7651.2	ath:AT2G20340/ath:AT3G16950/ath:AT4G26910	3
ath00052	Galactose metabolism	2/277	87/8519	0.780369	evm.TU.Cha01g011780/evm.TU.Cha12g013270	ath:AT5G17310/ath:AT5G08370	2
ath00053	Ascorbate and aldarate metabolism	2/277	89/8519	0.790996	novel.2242/novel.5204	ath:AT4G26850/ath:AT1G63940	2
ath04075	Plant hormone signal transduction	10/277	378/8519	0.79252	evm.TU.Cha13g005780/evm.TU.Cha02g006090/evm.TU.Cha03g012850/evm.TU.ChaUn14654.2/evm.TU.ChaUn6460.1/evm.TU.ChaUn9242.3/novel.351/novel.1583/novel.4639/novel.5497	ath:AT1G08320/ath:AT2G14960/ath:AT4G33950/ath:AT2G38310/ath:AT4G34760/ath:AT4G33950/ath:AT1G19350/ath:AT1G27320/ath:AT1G27320/ath:AT3G21510	10
ath00600	Sphingolipid metabolism	1/277	48/8519	0.796309	evm.TU.Cha12g013270	ath:AT5G08370	1
ath00999	Biosynthesis of various plant secondary metabolites	2/277	95/8519	0.820207	evm.TU.Cha06g014340/novel.2426	ath:AT1G59960/ath:AT1G59950	2
ath00910	Nitrogen metabolism	1/277	59/8519	0.85873	evm.TU.Cha10g013640	ath:AT1G12940	1
ath00630	Glyoxylate and dicarboxylate metabolism	3/277	148/8519	0.865245	evm.TU.Cha10g004620/evm.TU.Cha08g016800/evm.TU.ChaUn7594.6	ath:ArthCp030/ath:AT2G05710/ath:AT3G16950	3
ath00640	Propanoate metabolism	1/277	62/8519	0.872159	evm.TU.ChaUn7594.6	ath:AT3G16950	1
ath03015	mRNA surveillance pathway	5/277	237/8519	0.889664	evm.TU.Cha03g007290/evm.TU.Cha04g018530/novel.3340/novel.3435/novel.7766	ath:AT5G11200/ath:AT3G53110/ath:AT3G19760/ath:AT5G59160/ath:AT3G20650	5
ath00040	Pentose and glucuronate interconversions	2/277	116/8519	0.895744	evm.TU.Cha01g011780/evm.TU.ChaUn17631.1	ath:AT5G17310/ath:AT3G53190	2
ath04144	Endocytosis	6/277	279/8519	0.896419	evm.TU.Cha02g009800/evm.TU.Cha08g009920/evm.TU.ChaUn7131.2/novel.1695/novel.5302/novel.5373	ath:AT5G65270/ath:AT5G60860/ath:AT2G31680/ath:AT5G45750/ath:AT5G06140/ath:AT1G16920	6
ath03020	RNA polymerase	1/277	71/8519	0.90528	evm.TU.Cha10g007170	ath:AT3G57080	1
ath00860	Porphyrin metabolism	1/277	72/8519	0.908386	evm.TU.ChaUn7748.1	ath:AT5G43860	1
ath04070	Phosphatidylinositol signaling system	2/277	122/8519	0.91117	evm.TU.ChaUn18438.1/novel.5992	ath:AT5G63770/ath:AT5G63770	2
ath03250	Viral life cycle − HIV−1	1/277	73/8519	0.91139	novel.1172	ath:AT1G12930	1
ath00620	Pyruvate metabolism	4/277	210/8519	0.915094	evm.TU.Cha13g003010/evm.TU.ChaUn7594.5/evm.TU.ChaUn7594.6/novel.6210	ath:AT2G36580/ath:AT5G24760/ath:AT3G16950/ath:AT4G00570	4
ath00710	Carbon fixation in photosynthetic organisms	3/277	169/8519	0.916972	evm.TU.Cha10g004620/evm.TU.Cha06g007240/novel.6210	ath:ArthCp030/ath:AT1G79550/ath:AT4G00570	3
ath03060	Protein export	1/277	79/8519	0.927462	novel.6195	ath:AT5G61970	1
ath00500	Starch and sucrose metabolism	5/277	260/8519	0.929897	evm.TU.Cha01g011780/evm.TU.ChaUn19483.3/evm.TU.ChaUn8673.3/novel.2015/novel.7205	ath:AT5G17310/ath:AT1G64390/ath:AT3G46970/ath:AT3G46970/ath:AT3G46970	5
ath04016	MAPK signaling pathway − plant	4/277	223/8519	0.935991	evm.TU.Cha03g012850/evm.TU.Cha06g001470/evm.TU.ChaUn14654.2/evm.TU.ChaUn9242.3	ath:AT4G33950/ath:AT3G12500/ath:AT2G38310/ath:AT4G33950	4
ath00071	Fatty acid degradation	1/277	86/8519	0.942578	evm.TU.ChaUn7594.5	ath:AT5G24760	1
ath00400	Phenylalanine, tyrosine and tryptophan biosynthesis	1/277	87/8519	0.944464	novel.2009	ath:AT2G22250	1
ath03040	Spliceosome	5/277	274/8519	0.947457	evm.TU.Cha12g013170/evm.TU.Cha03g007290/evm.TU.ChaUn26786.1/novel.276/novel.3340	ath:AT1G26370/ath:AT5G11200/ath:AT1G26370/ath:AT1G20960/ath:AT3G19760	5
ath00900	Terpenoid backbone biosynthesis	1/277	92/8519	0.953008	evm.TU.Cha01g000530	ath:AT3G54250	1
ath00908	Zeatin biosynthesis	1/277	94/8519	0.956047	evm.TU.ChaUn26306.1	ath:AT1G22380	1
ath00051	Fructose and mannose metabolism	1/277	104/8519	0.968543	evm.TU.Cha02g004340	ath:AT2G45790	1
ath00030	Pentose phosphate pathway	1/277	106/8519	0.97058	evm.TU.Cha12g009360	ath:AT5G13420	1
ath01212	Fatty acid metabolism	1/277	125/8519	0.984437	evm.TU.Cha14g002840	ath:AT3G60340	1
ath04146	Peroxisome	1/277	144/8519	0.99178	evm.TU.ChaUn11751.3	ath:AT2G26800	1
ath03008	Ribosome biogenesis in eukaryotes	1/277	152/8519	0.99372	evm.TU.ChaUn10190.2	ath:AT2G44680	1
