# Supplementary material for: Transcriptomics and Plant Hormone Analysis Reveal the Mechanism of Branching Angle Formation in Tea Plants (Camellia sinensis)
Source: Int J Mol Sci. 2025 Jan 13;26(2):604. doi: 10.3390/ijms26020604 (PMC11765265; doi:10.3390/ijms26020604)
Supplement: Supplementary file 1 [file ijms-26-00604-s001.zip › Table S4.xlsx]

## Sheet: Sheet1
Table S4 Specifically expressed genes related to plant hormones in the lateral buds of the UT and DT cultivars
Gene_ID	Gene_description	DT_FPKM	UT1_FPKM	UT2_FPKM	NC1 vs BC_log2FoldChange	NC2 vs BC_log2FoldChange
Cytokines
Cha14g010010	CKX5: Cytokinin dehydrogenase 5	0.295319	3.57765	2.56603	3.59991	3.11568
Cha02g006990	CKX6: Cytokinin dehydrogenase 6	1.18193	4.15943	2.44337	1.81516	1.04354
Cha12g004990	UGT73C3: UDP−glycosyltransferase 73C3	11	42.4193	50.0013	1.94651	2.18074
ChaUn16248.1	UGT85K5: Linamarin synthase 2	11.2565	25.2609	22.3785	1.16635	0.985499
Cha06g013620	UGT73C3.1: UDP−glycosyltransferase 73C3	0.0605691	1.32753	0.845289	4.45773	3.79692
Cha02g013750	UGT85A24: 7−deoxyloganetin glucosyltransferase	0.660361	2.06475	1.33029	1.64355	1.00437
ChaUn16312.1	UGT73C11: UDP−glycosyltransferase 73C11	0.077514	1.16774	0.470463	3.91731	2.59984
Cha13g001430	ZOX1: Zeatin O−xylosyltransferase	0.80233	10.4154	10.0671	3.70079	3.64373
Cha01g004790	7DLGT: 7−deoxyloganetic acid glucosyl transferase	10.1347	7.10171	6.9403	-0.512338	-0.551907
Cha14g009140	UGT85A24.1: 7−deoxyloganetin glucosyltransferase	56.959	14.7612	30.6582	-1.94686	-0.899594
Gibberellin
ChaUn1649.3	GA2ox1: Gibberellin 2−beta-dioxygenase1	3.0126	7.32283	8.7278	1.27922	1.52954
Cha03g006450	GA3ox1: Gibberellin 3−beta-dioxygenase 1	2.83942	5.39929	9.2669	0.922975	1.70044
Cha11g012000	GID1B: Gibberellin receptor GIDlB	6.86715	20.0858	12.2344	1.54961	0.829316
Auxin
Cha08g015920	GH3.6: Indole-3−acetic acid−amido synthetase GH3.6	14.5635	22.5485	21.6493	0.629737	1.05034
novel.3702	LAX3: Auxin transporter−like protein 3	1.99463	15.465	19.0302	2.95537	3.24876
Cha05g013380	GH3.6.1: Indole-3−acetic acid−amido synthetase GH3.6	0.460605	1.36425	1.03484	1.56253	1.16284
Cha06g001360	Indole−3−acetic acid−induced protein ARG7	1.80608	4.00663	3.75558	1.14568	1.05034
Cha02g006090	GH3.1: Probable indole−3−acetic acid−amido synthetase GH3.1	8.97637	2.55957	0.396387	-1.81003	-4.49867
ChaUn6460.1	SAUR50: Auxin−responsive protein SAUR50	6.05451	2.20935	1.34243	-1.45454	-2.19032
Cha06g020420	LAZY1: LAZY−LIKE	2.49576	0.87242	1.18524	-1.52038	-1.0803
Cha06g008920	TAC1: TILLER ANGLE CONTROL 1	0.08218	0.656199	0.953076	3.00028	3.52948
Abscisic acid
Cha12g005490	CYP707A2: Abscisic acid 8’−hydroxylase CYP707A2	0.283907	2.79787	1.13698	3.2978	1.99818
Cha10g003740	PYL4: Abscisic acid receptor PYL4	6.25185	15.9843	14.1577	1.35368	1.17361
Cha08g004350	PYL4.1: Abscisic acid receptor PYL4	0.0632454	18.1741	2.44873	8.17012	5.27163
