# Supplementary material for: Transcriptomics and Plant Hormone Analysis Reveal the Mechanism of Branching Angle Formation in Tea Plants (Camellia sinensis)
Source: Int J Mol Sci. 2025 Jan 13;26(2):604. doi: 10.3390/ijms26020604 (PMC11765265; doi:10.3390/ijms26020604)
Supplement: Supplementary file 1 [file ijms-26-00604-s001.zip › Table S5.xlsx]

## Sheet: Sheet1
Table S5 Primer sequences of RT-qPCR expression profiles
Gene ID	Forward sequence (5’-3’)	Reverse sequence (5’-3’)
Cha12g004990	TACGTGTCGTTTGGGAGTGA	CTAGCCAACCCATGAGGGAA
Cha13g001430	CTGGAATTCAGCCGGTTCAG	CAACTTCACTCCCGAACGAC
Cha14g010010	TAGTATTTCACTCCCACGAGA	ATCAACTAATGACGGATACAGA
Cha02g006090	GACTTGGACAAAGGCAAGGG	CAGAGAATGGCTTCGTTGGG
Cha05g013380	CAAGCTCTGGGACTTCAGGA	CGAGCCACTAGACCACTAGG
Cha04g001930	TACGCAGCACCTAATCAGTCA	CTCCTTCTGTCTTTCGGTGA
Cha11g007360	AAGGCCAAAGATGATGACACT	AGACGCTGACAGATATTGTTCC
Cha03g016200	GAATCCCACAAGGCGGACCA	TGCCCAGGTGTCCACATACGA
Cha08g014370	CCCTGGCCGTCAGATCCTT	CCGCCATGACCTCGTCCTT
Cha08g004350	CAACCGTCGTCCAAACCATC	ATGGCAGCTCTTGAGGAAGT
Cha06g020420	TGGAAGAAGCAGCCATGGTA	CGAACAGATAGCCCTGGAGT
Cha06g008920	TCGGAAGAGTTGGAAGGTGA	TCTTAGCAGACGAGAAGCCT
ChaUn5627.2	CACCACCCACTCAAACCCTA	CGAACGGTGAAATGGGTCTC
Cha03g011920	CCTGACAGCTGTTGAGGGTA	TCTCGGCATATGTTGGCAGA
ChaUn7651.2	TCCAAAAGTATGTAGCCACGGAAAG	AGGCTTTTGCTTATCCTCTTCACTTAG
Cha05g006500	AGCCATTTTCTGCTCCTCCTC	GATGTCGAGCTTCTCCTTGCTG
